# Supplementary material for: Bone protein “extractomics”: comparing the efficiency of bone protein extractions of Gallus gallus in tandem mass spectrometry, with an eye towards paleoproteomics
Source: PeerJ. 2016 Oct 27;4:e2603. doi: 10.7717/peerj.2603 (PMC5088622; doi:10.7717/peerj.2603)
Supplement: Table S1 — DB search statistics for all samples, listed by PEAKS search file. Two samples for each reagent were analyzed by tandem MS/MS, then searched together in PEAKS, producing one search node. The FDR filters for each node were set to 1% FDR for peptide spectral matches (PSMs), and 1% FDR for proteins OR a protein score of −log10p ≥ 20 (whichever was more strict) plus one unique peptide. The corresponding peptide FDR and expect scores, as well as the number of MS and MS/MS scans analyzed, are listed for all searches. [file peerj-04-2603-s005.xlsx]

## Sheet: FDR&Scans
Table S1. False discovery rate (FDR), peptide/protein score, MS and MS/MS scan statistics.
DB search statistics for all samples, listed by PEAKS search file. Two samples for each reagent were analyzed by tandem MS/MS, then searched together in PEAKS, producing one search node. The FDR filters for each node were set to 1% FDR for peptide spectral matches (PSMs), and 1% FDR for proteins OR an protein score of -log10 p ≥ 20 (whichever was more strict) plus one unique peptide. The correspo…
Method	Fraction	# MS SCANS	#MS/MS SCANS	PSM FDR	Peptide FDR	Protein FDR	Peptide Score -10lgP	Protein Score -10lgP
Method 1–3	5-HCl-D	1298	1351	0.4%	0.7%	0.0%	15	28.3
Method 1–3	5-HCl-P	1224	1640	1.0%	0.8%	0.0%	15	20
Method 1	5-H/GuHCl-D	1479	1451	0.8%	1.5%	0.8%	13.5	20.2
Method 1	5-H/GuHCl-P	1420	1449	0.9%	1.0%	0.0%	14.3	20
Method 2	20-H/Urea-D	1390	1075	0.6%	0.9%	0.0%	15	20
Method 3	20-H/SDS-D	1655	596	0.0%	0.0%	0.0%	25.2	20
Method 3	20-H/SDS-P	1374	1487	0.6%	1.2%	0.0%	11.9	20.5
Method 4	20-HCl-D	1205	1450	1.0%	2.0%	0.0%	13	20
Method 4	20-HCl-P	1219	1579	0.9%	2.0%	0.0%	12.5	20
Method 4	20-H/ABC-D	1379	1520	0.5%	0.6%	0.0%	13.2	20
Method 4	20-H/ABC-P	947	1539	0.8%	1.7%	0.0%	12.3	20
Method 5	6-EDTA-D	1746	1470	1.0%	1.8%	0.0%	17.7	20
Method 5	8-E/GuHCl-D	1403	1177	0.7%	1.1%	0.0%	13.5	20
Method 5	8-E/GuHCl-P	1040	1325	0.6%	1.1%	0.0%	16.7	20
Method 6	20-EDTA-D	1323	823	0.0%	0.0%	0.0%	17.8	26.3
Method 6	20-E/ABC-SV	1321	1463	0.6%	0.9%	0.0%	15.2	20
Method 6	20-E/A/GuHCl-D	1145	925	0.0%	0.0%	0.0%	16.1	20
Method 7	20-N/EDTA1-D	1758	1490	1.0%	2.1%	0.0%	14.5	31.6
Method 7	20-N/EDTA2-D	1195	1571	0.9%	1.5%	0.0%	13.9	20
