# Supplementary material for: Bone protein “extractomics”: comparing the efficiency of bone protein extractions of Gallus gallus in tandem mass spectrometry, with an eye towards paleoproteomics
Source: PeerJ. 2016 Oct 27;4:e2603. doi: 10.7717/peerj.2603 (PMC5088622; doi:10.7717/peerj.2603)
Supplement: Table S2 — Comprehensive list of the 55 proteins recovered across all fractions in this study, including name, accession number, and description. Note that 14 of the 55 accession numbers recovered corresponded to proteins listed as “uncharacterized” in UniProt’s chicken database (rows highlighted in green). We used UniProt’s basic local alignment search tool (BLAST) to determine what these proteins corresponded with in other avians. These correspondences are given as the protein [name] (marked with brackets to differentiate them) and are referred to as such in the text for clarity. [file peerj-04-2603-s006.xlsx]

## Sheet: Culled
Table S2. Protein accession numbers and descriptions.
Comprehensive list of the 55 proteins recovered across all fractions in this study, including name, accession number, and description. Note that 14 of the 55 accession numbers recovered corresponded to proteins listed as “uncharacterized” in UniProt’s chicken database (rows highlighted in green). We used UniProt’s basic local alignment search tool (BLAST) to determine what these proteins correspo…
Name	Accession	Description
12K Serum	Q7LZS1	12K serum protein beta-2-m cross-reactive (Fragment) OS=Gallus gallus PE=1 SV=1
[Actin]	F1N8P3	Uncharacterized protein OS=Gallus gallus GN=ACTBL2 PE=3 SV=2
[Alpha-2-antiplasmin]	F1NAR5	Uncharacterized protein OS=Gallus gallus GN=SERPINF2 PE=3 SV=2
[Alpha-2-HS-glycoprotein]	E1BZE1	Uncharacterized protein OS=Gallus gallus GN=AHSG PE=4 SV=1
Apolipoprotein	P08250	Apolipoprotein A-I OS=Gallus gallus GN=APOA1 PE=1 SV=2
Bone Sialoprotein	P79780	Bone sialoprotein 2 OS=Gallus gallus GN=IBSP PE=1 SV=1
Collagen I, alpha 1	P02457	Collagen alpha-1(I) chain OS=Gallus gallus GN=COL1A1 PE=1 SV=3
Collagen I, alpha 2	F1P0H9	Collagen alpha-2(I) chain OS=Gallus gallus GN=COL1A2 PE=4 SV=1
Collagen II, alpha 1	H9L2B7	Collagen alpha-1(II) chain (Fragment) OS=Gallus gallus GN=COL2A1 PE=4 SV=2
Collagen III, alpha 1	P12105	Collagen alpha-1(III) chain (Fragments) OS=Gallus gallus GN=COL3A1 PE=2 SV=2
[Collagen IV, alpha 6]	F1P3T8	Uncharacterized protein OS=Gallus gallus GN=COL4A6 PE=4 SV=2
Collagen V, alpha 1 (var 1)	Q9IAU4	Alpha 1 (V) collagen OS=Gallus gallus PE=2 SV=1
[Collagen V, alpha 1] (var 2)	F1NI79	Uncharacterized protein (Fragment) OS=Gallus gallus GN=COL5A1 PE=4 SV=2
[Collagen V, alpha 2]	F1P563	Uncharacterized protein OS=Gallus gallus GN=COL5A2 PE=4 SV=2
Collagen XI, alpha 1 (var 1)	Q90796	Alpha-1 type XI collagen (Fragment) OS=Gallus gallus PE=2 SV=1
[Collagen XI, alpha 1] (var 2)	F1P4K9	Uncharacterized protein OS=Gallus gallus GN=COL11A1 PE=4 SV=2
Collagen XII, alpha 1	P13944	Collagen alpha-1(XII) chain OS=Gallus gallus GN=COL12A1 PE=1 SV=3
Coagulation Factor IX	Q804X6	Coagulation factor IX OS=Gallus gallus GN=F9 PE=2 SV=1
Cystatin	P01038	Cystatin OS=Gallus gallus PE=1 SV=2
Decorin	P28675	Decorin OS=Gallus gallus GN=DCN PE=1 SV=1
[Dentin Matrix Protein 1]	F1NUV7	Uncharacterized protein OS=Gallus gallus GN=DMP1 PE=4 SV=2
[Extracellular fatty acid- binding protein (EXFAB)]	E1C0K1	Uncharacterized protein OS=Gallus gallus GN=LCN8 PE=3 SV=2
Gallinacin-7	Q6QLR2	Gallinacin-7 OS=Gallus gallus GN=GAL7 PE=2 SV=1
Gremlin-1	O73755	Gremlin-1 OS=Gallus gallus GN=GREM1 PE=2 SV=1
Hemoglobin A	P01994	Hemoglobin subunit alpha-A OS=Gallus gallus GN=HBAA PE=1 SV=2
Hemoglobin B	P02112	Hemoglobin subunit beta OS=Gallus gallus GN=HBB PE=1 SV=2
Heterochromatin Asso	O73790	Heterochromatin-associated protein MENT OS=Gallus gallus GN=SERPINB10 PE=1 SV=1
Histone 2A	P35062	Histone H2A-III OS=Gallus gallus PE=1 SV=2
Histone 2B	P0C1H3	Histone H2B 1/2/3/4/6 OS=Gallus gallus GN=H2B-I PE=1 SV=2
Histone 4	P62801	Histone H4 OS=Gallus gallus GN=H4-I PE=1 SV=2
Histone-lysine N-methyltransferase	F1NW66	Histone-lysine N-methyltransferase OS=Gallus gallus GN=MLL3 PE=4 SV=2
[Kininogen]	E1BX43	Uncharacterized protein OS=Gallus gallus GN=KNG1 PE=4 SV=2
Lumican	P51890	Lumican OS=Gallus gallus GN=LUM PE=1 SV=1
Lysozyme C	P00698	Lysozyme C OS=Gallus gallus GN=LYZ PE=1 SV=1
Lysozyme G	P27042	Lysozyme g OS=Gallus gallus PE=2 SV=1
Matrix Gla	O42413	Matrix Gla protein OS=Gallus gallus GN=MGP PE=2 SV=1
Myeloid protein	P08940	Myeloid protein 1 OS=Gallus gallus GN=MIM1 PE=1 SV=2
Osteocalcin	P02822	Osteocalcin OS=Gallus gallus GN=BGLAP PE=1 SV=2
[Osteomodulin]	R4GF52	Uncharacterized protein OS=Gallus gallus GN=OMD PE=4 SV=1
Osteonectin	P36377	SPARC OS=Gallus gallus GN=SPARC PE=2 SV=1
Osteonectin	F1P291	SPARC OS=Gallus gallus GN=SPARC PE=4 SV=1
Osteopontin	P23498	Osteopontin OS=Gallus gallus GN=SPP1 PE=2 SV=3
[Pigment epithelium- derived factor, (PEDF)]	E1C7H6	Uncharacterized protein OS=Gallus gallus GN=SERPINF2 PE=3 SV=2
[PIT 54]	H9KZK6	Uncharacterized protein OS=Gallus gallus GN=PIT54 PE=4 SV=2
Prothrombin	Q91001	Prothrombin OS=Gallus gallus PE=2 SV=1
Ribonucleause homolog	P30374	Ribonuclease homolog OS=Gallus gallus PE=2 SV=1
Serpin H1	P13731	Serpin H1 OS=Gallus gallus GN=SERPINH1 PE=1 SV=2
Serum Albumin	P19121	Serum albumin OS=Gallus gallus GN=ALB PE=1 SV=2
Serum Albumin	F2Z4L6	Serum albumin OS=Gallus gallus GN=ALB PE=4 SV=2
SPP24	Q710A0	Secreted phosphoprotein 24 OS=Gallus gallus GN=SPP2 PE=2 SV=1
Tetranectin	Q9DDD4	Tetranectin OS=Gallus gallus GN=CLEC3B PE=2 SV=1
[Thrombospondin-1]	F1P0J8	Uncharacterized protein OS=Gallus gallus GN=THBS1 PE=4 SV=2
Thrombospondin-2	P35440	Thrombospondin-2 OS=Gallus gallus GN=THBS2 PE=2 SV=1
Transthyretin	P27731	Transthyretin OS=Gallus gallus GN=TTR PE=1 SV=1
Vitronectin	O12945	Vitronectin OS=Gallus gallus PE=2 SV=1
