# Supplementary material for: Bone protein “extractomics”: comparing the efficiency of bone protein extractions of Gallus gallus in tandem mass spectrometry, with an eye towards paleoproteomics
Source: PeerJ. 2016 Oct 27;4:e2603. doi: 10.7717/peerj.2603 (PMC5088622; doi:10.7717/peerj.2603)
Supplement: Table S3 — For five of the seven methods, 60% or more of the proteins identified in the solubilization fractions had already been identified in the demineralization fractions. For method 6, the two solubilization fractions together (20-E/ABC-SV and 20-E/A/GuHCl-D) were 45.45% redundant with the demineralization fraction. [file peerj-04-2603-s007.xlsx]

## Sheet: Sheet1
Table S3. Redundancy of proteins between solubilization and demineralization fractions in each method.
For five of the seven methods, 60% or more of the proteins identified in the solubilization fractions had already been identified in the demineralization fractions. For method 6, the two solubilization fractions together (20-E/ABC-SV and 20-E/A/GuHCl-D) were 45.45% redundant with the demineralization fraction.
Method	Demineralization Reagent	Protein IDs Demineralization	Solubilization Reagent	Protein IDs Solubilization	Redundant	% Solubilization IDs Redundant
1	5-HCl	32	5-GuHCl	14	13	0.928571
2	5-HCl	32	20-SDS	24	18	0.75
3	5-HCl	32	20-Urea	12	8	0.666667
4	20-HCl	42	20-ABC	19	15	0.789474
5	6-EDTA	15	8-GuHCl	10	6	0.6
6	20-EDTA	9	20-ABC & 20-GuHCl	11	5	0.454545
7	20-N/EDTA	28	15-Acetic Acid & 20-Pepsin	N/A	N/A	N/A
