# Supplementary material for: Bone protein “extractomics”: comparing the efficiency of bone protein extractions of Gallus gallus in tandem mass spectrometry, with an eye towards paleoproteomics
Source: PeerJ. 2016 Oct 27;4:e2603. doi: 10.7717/peerj.2603 (PMC5088622; doi:10.7717/peerj.2603)
Supplement: Table S4 — T-test scores are mirrored across the diagonal black line for ease of reference. Results of P < 0.05 are yellow, P < 0.01 are green. Sample size (n) is equal to 2. For lists of effect sizes (d), see the second sheet of this document. (A) Red cross divides HCl and EDTA fractions on each axis. (B–C) Red cross divides demineralization and solubilization fractions on each axis. [file peerj-04-2603-s008.xlsx]

## Sheet: Sheet1
Table S4 A. T-test results for collagen I ELISA results. Red cross divides HCl and EDTA fractions on each axis. T-test scores
are mirrored across the diagonal black line for ease of reference. Results of P<0.05 are yellow, P<0.01 are green.
		M:1-3 5-HCl		M:4 20-HCl		M:5 6-EDTA	M:7 20-N/EDTA
		D	P	D	P	D	(1) D	(2) D
M:1-3	D		0.175425	0.134157	0.0208032	0.0419817	0.0360995	0.0425159
5-HCl	P	0.175425		0.234623	0.0125485	0.0254821	0.0202923	0.0315928
M:4	D	0.134157	0.234623		0.033042	0.00269651	0.00173839	0.0135317
20-HCl	P	0.0208032	0.0125485	0.033042		0.120921	0.0669796	0.0898271
M:5, 6-EDTA	D	0.0419817	0.0254821	0.00269651	0.120921		0.0207218	0.0574917
M:7	(1) D	0.0360995	0.0202923	0.00173839	0.0669796	0.0207218		0.472142
20-N/EDTA	(2) D	0.0425159	0.0315928	0.0135317	0.0898271	0.0574917	0.472142
Table S4 B. T-test results for hemoglobin ELISA results. Red cross divides demineralization and solubilization fractions on each axis. T-test scores
are mirrored across the diagonal black line for ease of reference. Results of P<0.05 are yellow, P<0.01 are green.
		M:1-3 5-HCl		M:4 20-HCl		M:5 6- EDTA	M:7 20-N/EDTA		M:1 5-H/GuHCl		M:2 20-H/SDS		M:3 20-H/Urea		M:4 20-H/ABC		M:5 8-E/GuHCl		M:7 15-E/Acetic 20-E/A/Pepsin
		D	P	D	P	D	(1) D	(2) D	D	P	D	P	D	P	D	SV	D	P	(A) D	(P) D
M:1-3	D		0.260879	0.00595072	0.00600202	0.0238351	0.0184347	0.0317993	0.0192838	0.00241979	0.0133976	0.0309394	0.0932009	0.18884	0.0506492	0.0608752	0.0553827	0.0304561	0.472456	0.199732
5-HCl	P	0.260879		0.08079	0.0707536	0.0127754	0.0359275	0.0172959	0.0605611	0.0670891	0.00360107	0.00858611	0.871068	0.96934	0.055394	0.0739909	0.0270864	0.0594499	0.293915	0.107945
M:4	D	0.00595072	0.08079		0.00376616	0.0773861	0.187218	0.15735	0.0121215	0.00622935	0.0151908	0.0450367	0.0292755	0.0565914	0.0193867	0.0193264	0.0242468	0.0148337	0.0290882	0.0297752
20-HCl	P	0.00600202	0.0707536	0.00376616		0.0973	0.562684	0.251545	0.0114498	0.00610608	0.0153908	0.0472939	0.0258376	0.0496092	0.018093	0.0179483	0.0227634	0.0139263	0.026157	0.027239
M:5, 6-EDTA	D	0.0238351	0.0127754	0.0773861	0.0973		0.0500764	0.117848	0.00662618	0.0133333	0.00867707	0.033527	0.00867893	0.00529847	0.00306431	0.00400443	0.00175831	0.00487778	0.00522702	0.00300594
M:7	(1) D	0.0184347	0.0359275	0.187218	0.562684	0.0500764		0.274704	0.00209481	0.00700052	0.0114486	0.0355142	0.00443831	0.0133319	0.00155987	0.00173497	0.00298855	0.00159451	0.0032471	0.00338789
20-N/EDTA	(2) D	0.0317993	0.0172959	0.15735	0.251545	0.117848	0.274704		0.010005	0.0175549	0.00759892	0.0259279	0.0153192	0.00870355	0.0051499	0.00672114	0.00259864	0.00777838	0.00933791	0.00511504
M:1	D	0.0192838	0.0605611	0.0121215	0.0114498	0.00662618	0.00209481	0.010005		0.2186	0.0111885	0.0227347	0.00460913	0.0299512	0.214805	0.0620753	0.352427	0.401529	0.0116764	0.0421888
5-H/GuHC	P	0.00241979	0.0670891	0.00622935	0.00610608	0.0133333	0.00700052	0.0175549	0.2186		0.0122569	0.0251931	0.010673	0.0416908	0.128964	0.0603649	0.75633	0.140934	0.022465	0.0546062
M:2	D	0.0133976	0.00360107	0.0151908	0.0153908	0.00867707	0.0114486	0.00759892	0.0111885	0.0122569		0.00221216	0.0113003	0.00679295	0.00956589	0.010123	0.00694198	0.0106415	0.0102039	0.00852907
20-H/SDS	P	0.0309394	0.00858611	0.0450367	0.0472939	0.033527	0.0355142	0.0259279	0.0227347	0.0251931	0.00221216		0.0264337	0.0152839	0.0191328	0.0208571	0.0127052	0.0215519	0.0227325	0.017737
M:3	D	0.0932009	0.871068	0.0292755	0.0258376	0.00867893	0.00443831	0.0153192	0.00460913	0.010673	0.0113003	0.0264337		0.867936	0.00861709	0.0103617	0.0149968	0.00517414	0.114466	0.041248
20-H/Urea	P	0.18884	0.96934	0.0565914	0.0496092	0.00529847	0.0133319	0.00870355	0.0299512	0.0416908	0.00679295	0.0152839	0.867936		0.0232656	0.0337186	0.0118488	0.0271305	0.194301	0.0558812
M:4	D	0.0506492	0.055394	0.0193867	0.018093	0.00306431	0.00155987	0.0051499	0.214805	0.128964	0.00956589	0.0191328	0.00861709	0.0232656		0.214824	0.139761	0.455471	0.0152276	0.0559086
20-H/ABC	SV	0.0608752	0.0739909	0.0193264	0.0179483	0.00400443	0.00173497	0.00672114	0.0620753	0.0603649	0.010123	0.0208571	0.0103617	0.0337186	0.214824		0.0713198	0.0990202	0.0229577	0.120992
M:5	D	0.0553827	0.0270864	0.0242468	0.0227634	0.00175831	0.00298855	0.00259864	0.352427	0.75633	0.00694198	0.0127052	0.0149968	0.0118488	0.139761	0.0713198		0.219066	0.0168901	0.0289251
8-E/GuHCl	P	0.0304561	0.0594499	0.0148337	0.0139263	0.00487778	0.00159451	0.00777838	0.401529	0.140934	0.0106415	0.0215519	0.00517414	0.0271305	0.455471	0.0990202	0.219066		0.0117269	0.0453821
M:7, 15-E/Acetic	(A) D	0.472456	0.293915	0.0290882	0.026157	0.00522702	0.0032471	0.00933791	0.0116764	0.022465	0.0102039	0.0227325	0.114466	0.194301	0.0152276	0.0229577	0.0168901	0.0117269		0.104057
M:7, 20-E/A/Pepsin	(P) D	0.199732	0.107945	0.0297752	0.027239	0.00300594	0.00338789	0.00511504	0.0421888	0.0546062	0.00852907	0.017737	0.041248	0.0558812	0.0559086	0.120992	0.0289251	0.0453821	0.104057
Table S4 C. T-test results for protein diversity results of all fractions. Red cross divides demineralization and solubilization fractions on each axis. T-test scores
are mirrored across the diagonal black line for ease of reference. Results of P<0.05 are yellow, P<0.01 are green.
		M:1-3 5-HCl		M:4 20-HCl		M:5 6- EDTA	M:6 20-EDTA	M:7 20-N/EDTA		M:1 5-H/GuHCl		M:2 20-H/SDS		M:3 20-H/ Urea	M:4 20-H/ABC		M:5 8-E/GuHCl		M:6 20-E/ ABC/GuHCl
		D	P	D	P	D	D	(1) D	(2) D	D	P	D	P	D	D	SV	D	P	(A) SV	(G) D
M:1-3	D		0.177171	0.0334754	0.148806	0.5	0.295167	0.0276617	0.0704466	0.795167	0.0704466	0	0.248668	1	0.204833	0.344042	0.204833	0	0.5	0.144385
5-HCl	P	0.177171		0.421436	0.393052	0.164226	0.138765	0.644044	0.922508	0.137981	0.130927	0.119826	0.411119	0.129048	0.205449	0.180753	0.10291	0.132096	0.12744	0.0907576
M:4	D	0.0334754	0.421436		0.758181	0.016102	0.00450453	0.0445338	0.1096	0.0133654	0.00843016	0.0244733	0.183533	0.0316556	0.00772212	0.0178144	0.00968435	0.0265105	0.0122611	0.00840801
20-HCl	P	0.148806	0.393052	0.758181		0.136284	0.124963	0.305975	0.360099	0.122161	0.120318	0.112496	0.191837	0.11248	0.160963	0.144499	0.100681	0.12095	0.116055	0.0923564
M:5, 6-EDTA	D	0.5	0.164226	0.016102	0.136284		0.210165	0.0702328	0.0298575	0.4453	0.128135	0.1112	0.263616	0.613571	0.503838	0.683772	0.105573	0.144385	0.292893	0.0636708
M:6, 20-EDTA	D	0.295167	0.138765	0.00450453	0.124963	0.210165		0.0189814	0.0198301	0.503838	0.198727	0.125666	0.183533	0.493133	0.0715233	0.148067	0.316379	0.204833	0.810892	0.148067
M:7	(1) D	0.0276617	0.644044	0.0445338	0.305975	0.0702328	0.0189814		0.39587	0.056447	0.00194742	0.0172018	0.547512	0.0935736	0.037184	0.0796296	0.0398973	0.0192856	0.0512637	0.0345951
20-N/EDTA	(2) D	0.0704466	0.922508	0.1096	0.360099	0.0298575	0.0198301	0.39587		0.0221976	0.0345951	0.0464991	0.368415	0.0383286	0.0384207	0.0352362	0.0136061	0.0515051	0.0194193	0.0110636
M:1	D	0.795167	0.137981	0.0133654	0.122161	0.4453	0.503838	0.056447	0.0221976		0.201908	0.144385	0.198883	0.861242	0.210165	0.292893	0.2	0.204833	0.683772	0.105573
5-H/GuHCl	P	0.0704466	0.130927	0.00843016	0.120318	0.128135	0.198727	0.00194742	0.0345951	0.201908		0.125666	0.161317	0.25098	0.0445338	0.107122	1	0.5	0.27259	0.39587
M:2	D	0	0.119826	0.0244733	0.112496	0.1112	0.125666	0.0172018	0.0464991	0.144385	0.125666		0.141382	0.177171	0.063451	0.0996959	0.344042	0	0.169501	0.795167
20-H/SDS	P	0.248668	0.411119	0.183533	0.191837	0.263616	0.183533	0.547512	0.368415	0.198883	0.161317	0.141382		0.20134	0.346773	0.3094	0.127262	0.161494	0.175615	0.106158
M:3, 20-H/Urea	D	1	0.129048	0.0316556	0.11248	0.613571	0.493133	0.0935736	0.0383286	0.861242	0.25098	0.177171	0.20134		0.349886	0.429622	0.223433	0.242238	0.613571	0.13109
M:4	D	0.204833	0.205449	0.00772212	0.160963	0.503838	0.0715233	0.037184	0.0384207	0.210165	0.0445338	0.063451	0.346773	0.349886		0.810892	0.0670451	0.0791668	0.148067	0.0454248
20-H/ABC	SV	0.344042	0.180753	0.0178144	0.144499	0.683772	0.148067	0.0796296	0.0352362	0.292893	0.107122	0.0996959	0.3094	0.429622	0.810892		0.080855	0.125666	0.2	0.0513167
M:5	D	0.204833	0.10291	0.00968435	0.100681	0.105573	0.316379	0.0398973	0.0136061	0.2	1	0.344042	0.127262	0.223433	0.0670451	0.080855		0.795167	0.292893	0.4453
8-E/GuHCl	P	0	0.132096	0.0265105	0.12095	0.144385	0.204833	0.0192856	0.0515051	0.204833	0.5	0	0.161494	0.242238	0.0791668	0.125666	0.795167		0.257762	0.5
M:6, 20-E/	(A) SV	0.5	0.12744	0.0122611	0.116055	0.292893	0.810892	0.0512637	0.0194193	0.683772	0.27259	0.169501	0.175615	0.613571	0.148067	0.2	0.292893	0.257762		0.142507
ABC/GuHCl	(G) D	0.144385	0.0907576	0.00840801	0.0923564	0.0636708	0.148067	0.0345951	0.0110636	0.105573	0.39587	0.795167	0.106158	0.13109	0.0454248	0.0513167	0.4453	0.5	0.142507

## Sheet: Sheet2
			M:1–3 5 mL/g HCl-		M:4 20 mL/g HCl-		M:5 6 mL/g EDTA-	M:6 20 mL/g EDTA-	M:7 20 mL/g EDTA1-2-		M:1 5 mL/g HCl-GuHCl		M:2 20 mL/g HCl-SDS		M:3 20 mL/g HCl- Urea	M:4 20 mL/g HCl-Ambic		M:5 8 mL/g EDTA-GuHCl		M:6 20 mL/g EDTA-Ambic- GuHCl
			D	P	D	P	D	D	D-1	D-2	D	P	D	P	D	D	SV	D	P	A-SV	G-D
			EHD	EHP	BHD	BHP	SED	FED	ZED1	ZED2	EGD	EGP	CSD	CSP	RUD	BAD	BAS	SGD	SGP	FAS	FGD
M:1–3 5 mL/g HCl-	D	EHD		0.177171	0.0334754	0.148806	0.5	0.295167	0.0276617	0.0704466	0.795167	0.0704466	#DIV/0!	0.248668	1	0.204833	0.344042	0.204833	#DIV/0!	0.5	0.144385
	P	EHP	0.177171		0.421436	0.393052	0.164226	0.138765	0.644044	0.922508	0.137981	0.130927	0.119826	0.411119	0.129048	0.205449	0.180753	0.10291	0.132096	0.12744	0.0907576
M:4 20 mL/g HCl-	D	BHD	0.0334754	0.421436		0.758181	0.016102	0.00450453	0.0445338	0.1096	0.0133654	0.00843016	0.0244733	0.183533	0.0316556	0.00772212	0.0178144	0.00968435	0.0265105	0.0122611	0.00840801
	P	BHP	0.148806	0.393052	0.758181		0.136284	0.124963	0.305975	0.360099	0.122161	0.120318	0.112496	0.191837	0.11248	0.160963	0.144499	0.100681	0.12095	0.116055	0.0923564
M:5 6 mL/g EDTA-	D	SED	0.5	0.164226	0.016102	0.136284		0.210165	0.0702328	0.0298575	0.4453	0.128135	0.1112	0.263616	0.613571	0.503838	0.683772	0.105573	0.144385	0.292893	0.0636708
M:6 20 mL/g EDTA-	D	FED	0.295167	0.138765	0.00450453	0.124963	0.210165		0.0189814	0.0198301	0.503838	0.198727	0.125666	0.183533	0.493133	0.0715233	0.148067	0.316379	0.204833	0.810892	0.148067
M:7 20 mL/g EDTA1-2-	D-1	ZED1	0.0276617	0.644044	0.0445338	0.305975	0.0702328	0.0189814		0.39587	0.056447	0.00194742	0.0172018	0.547512	0.0935736	0.037184	0.0796296	0.0398973	0.0192856	0.0512637	0.0345951
	D-2	ZED2	0.0704466	0.922508	0.1096	0.360099	0.0298575	0.0198301	0.39587		0.0221976	0.0345951	0.0464991	0.368415	0.0383286	0.0384207	0.0352362	0.0136061	0.0515051	0.0194193	0.0110636
M:1 5 mL/g HCl-GuHCl	D	EGD	0.795167	0.137981	0.0133654	0.122161	0.4453	0.503838	0.056447	0.0221976		0.201908	0.144385	0.198883	0.861242	0.210165	0.292893	0.2	0.204833	0.683772	0.105573
	P	EGP	0.0704466	0.130927	0.00843016	0.120318	0.128135	0.198727	0.00194742	0.0345951	0.201908		0.125666	0.161317	0.25098	0.0445338	0.107122	1	0.5	0.27259	0.39587
M:2 20 mL/g HCl-SDS	D	CSD	#DIV/0!	0.119826	0.0244733	0.112496	0.1112	0.125666	0.0172018	0.0464991	0.144385	0.125666		0.141382	0.177171	0.063451	0.0996959	0.344042	#DIV/0!	0.169501	0.795167
	P	CSP	0.248668	0.411119	0.183533	0.191837	0.263616	0.183533	0.547512	0.368415	0.198883	0.161317	0.141382		0.20134	0.346773	0.3094	0.127262	0.161494	0.175615	0.106158
M:3 20 mL/g HCl-Urea	D	RUD	1	0.129048	0.0316556	0.11248	0.613571	0.493133	0.0935736	0.0383286	0.861242	0.25098	0.177171	0.20134		0.349886	0.429622	0.223433	0.242238	0.613571	0.13109
M:4 20 mL/g HCl-Ambic	D	BAD	0.204833	0.205449	0.00772212	0.160963	0.503838	0.0715233	0.037184	0.0384207	0.210165	0.0445338	0.063451	0.346773	0.349886		0.810892	0.0670451	0.0791668	0.148067	0.0454248
	SV	BAS	0.344042	0.180753	0.0178144	0.144499	0.683772	0.148067	0.0796296	0.0352362	0.292893	0.107122	0.0996959	0.3094	0.429622	0.810892		0.080855	0.125666	0.2	0.0513167
M:5 8 mL/g EDTA-GuHCl	D	SGD	0.204833	0.10291	0.00968435	0.100681	0.105573	0.316379	0.0398973	0.0136061	0.2	1	0.344042	0.127262	0.223433	0.0670451	0.080855		0.795167	0.292893	0.4453
	P	SGP	#DIV/0!	0.132096	0.0265105	0.12095	0.144385	0.204833	0.0192856	0.0515051	0.204833	0.5	#DIV/0!	0.161494	0.242238	0.0791668	0.125666	0.795167		0.257762	0.5
M:6 20 mL/g EDTA-Ambic- GuHCl	A-SV	FAS	0.5	0.12744	0.0122611	0.116055	0.292893	0.810892	0.0512637	0.0194193	0.683772	0.27259	0.169501	0.175615	0.613571	0.148067	0.2	0.292893	0.257762		0.142507
	G-D	FGD	0.144385	0.0907576	0.00840801	0.0923564	0.0636708	0.148067	0.0345951	0.0110636	0.105573	0.39587	0.795167	0.106158	0.13109	0.0454248	0.0513167	0.4453	0.5	0.142507
