# Supplementary material for: Bone protein “extractomics”: comparing the efficiency of bone protein extractions of Gallus gallus in tandem mass spectrometry, with an eye towards paleoproteomics
Source: PeerJ. 2016 Oct 27;4:e2603. doi: 10.7717/peerj.2603 (PMC5088622; doi:10.7717/peerj.2603)
Supplement: Table S6 [file peerj-04-2603-s010.xlsx]

## Sheet: Peptides
Table S6. Peptides identified in samples from Method 1-3, dialyzed HCl (5 mL/g) (5-HCL-D) @ 1% FDR
Sample #	Protein Group	Protein ID	Protein Description	Protein Accession	Peptide	Unique	-10lgP	Mass	Length	ppm	m/z	z	RT	Area	Scan	#Spec	Start	End	PTM	AScore
Sample 1	2	4	Collagen alpha-1(I) chain OS=Gallus gallus GN=COL1A1 PE=1 SV=3	P02457|CO1A1_CHICK	R.DGAAGPKGDRGETGPAGPP(+15.99)GAP(+15.99)GAPGAP(+15.99)GPVGPAGK.N	Y	23.71	3092.49	36	1.5	774.131	4	13.4		F17:102	2	1016	1051	Oxidation or Hydroxylation	P19:Oxidation or Hydroxylation:2.98;P22:Oxidation or Hydroxylation:0.00;P28:Oxidation or Hydroxylation:22.85
Sample 1	2	4	Collagen alpha-1(I) chain OS=Gallus gallus GN=COL1A1 PE=1 SV=3	P02457|CO1A1_CHICK	L.QGP(+15.99)PGPPGAP(+15.99)GEQGPSGASGPAGPR.G	Y	36.57	2211.03	25	1.2	738.018	3	13.79		F17:112	2	1106	1130	Oxidation or Hydroxylation	P3:Oxidation or Hydroxylation:0.00;P10:Oxidation or Hydroxylation:41.59
Sample 1	2	4	Collagen alpha-1(I) chain OS=Gallus gallus GN=COL1A1 PE=1 SV=3	P02457|CO1A1_CHICK	K.GDRGETGPAGP(+15.99)PGAP(+15.99)GAPGAP(+15.99)GPVGPAGK.N	Y	23.97	2496.2	29	0.8	833.074	3	13.88		F17:114	1	1023	1051	Oxidation or Hydroxylation	P11:Oxidation or Hydroxylation:0.00;P15:Oxidation or Hydroxylation:0.00;P21:Oxidation or Hydroxylation:18.53
Sample 1	2	4	Collagen alpha-1(I) chain OS=Gallus gallus GN=COL1A1 PE=1 SV=3	P02457|CO1A1_CHICK	L.QGPP(+15.99)GP(+15.99)PGAPGEQGPSGASGPAGPR.G	Y	24.33	2211.03	25	1.9	1106.52	2	14.28		F17:124	1	1106	1130	Oxidation or Hydroxylation	P4:Oxidation or Hydroxylation:17.01;P6:Oxidation or Hydroxylation:0.00
Sample 1	2	4	Collagen alpha-1(I) chain OS=Gallus gallus GN=COL1A1 PE=1 SV=3	P02457|CO1A1_CHICK	L.TGPIGPP(+15.99)GPAGAP(+15.99)GDKGEAGPP(+15.99)GPAGPTGAR.G	Y	39.83	2708.32	31	1.3	903.78	3	14.53		F17:128	2	755	785	Oxidation or Hydroxylation	P7:Oxidation or Hydroxylation:28.86;P13:Oxidation or Hydroxylation:28.74;P22:Oxidation or Hydroxylation:15.73
Sample 1	2	4	Collagen alpha-1(I) chain OS=Gallus gallus GN=COL1A1 PE=1 SV=3	P02457|CO1A1_CHICK	L.TGPIGP(+15.99)PGPAGAPGDK(+15.99)GEAGPP(+15.99)GPAGPTGAR.G	Y	37.18	2708.32	31	0.7	678.087	4	14.93		F17:139	1	755	785	Oxidation or Hydroxylation	P6:Oxidation or Hydroxylation:7.77;K16:Oxidation or Hydroxylation:25.58;P22:Oxidation or Hydroxylation:17.01
Sample 1	1	1	Collagen alpha-2(I) chain OS=Gallus gallus GN=COL1A2 PE=4 SV=1	tr|F1P0H9|F1P0H9_CHICK	R.VGP(+15.99)P(+15.99)GPAGITGPP(+15.99)GPP(+15.99)GPAGKDGPR.G	Y	20.84	2266.13	25	1.2	756.386	3	15.48		F17:154	1	794	818	Oxidation or Hydroxylation	P3:Oxidation or Hydroxylation:38.16;P4:Oxidation or Hydroxylation:26.31;P13:Oxidation or Hydroxylation:14.02;P16:Oxidation or Hydroxylation:11.10
Sample 1	1	1	Collagen alpha-2(I) chain OS=Gallus gallus GN=COL1A2 PE=4 SV=1	tr|F1P0H9|F1P0H9_CHICK	Q.GLP(+15.99)GLAGQHGDQGPPGN(+15.99)NGPAGPR.G	Y	28.36	2252.07	24	0.9	751.697	3	15.6		F17:158	1	1029	1052	Oxidation or Hydroxylation	P3:Oxidation or Hydroxylation:49.35;N17:Oxidation or Hydroxylation:7.32
Sample 1	2	4	Collagen alpha-1(I) chain OS=Gallus gallus GN=COL1A1 PE=1 SV=3	P02457|CO1A1_CHICK	F.SGLQGPP(+15.99)GPP(+15.99)GAP(+15.99)GEQGPSGASGPAGPR.G	Y	46.99	2484.16	28	2.9	1243.09	2	15.63		F17:159	4	1103	1130	Oxidation or Hydroxylation	P7:Oxidation or Hydroxylation:17.01;P10:Oxidation or Hydroxylation:87.62;P13:Oxidation or Hydroxylation:107.29
Sample 1	1	1	Collagen alpha-2(I) chain OS=Gallus gallus GN=COL1A2 PE=4 SV=1	tr|F1P0H9|F1P0H9_CHICK	R.VGP(+15.99)P(+15.99)GPAGITGPP(+15.99)GP(+15.99)P(+15.99)GPAGK.D	Y	21.87	1856.93	21	1.4	929.472	2	15.72		F17:161	1	794	814	Oxidation or Hydroxylation	P3:Oxidation or Hydroxylation:6.63;P4:Oxidation or Hydroxylation:8.22;P13:Oxidation or Hydroxylation:27.96;P15:Oxidation or Hydroxylation:6.63;P16:Oxidation or Hydroxylation:0.00
Sample 1	1	1	Collagen alpha-2(I) chain OS=Gallus gallus GN=COL1A2 PE=4 SV=1	tr|F1P0H9|F1P0H9_CHICK	R.GLP(+15.99)GAIGAP(+15.99)GPAGGAGDR.G	Y	31.27	1521.75	18	0.5	761.885	2	15.79		F17:163	1	675	692	Oxidation or Hydroxylation	P3:Oxidation or Hydroxylation:97.31;P9:Oxidation or Hydroxylation:14.04
Sample 1	1	1	Collagen alpha-2(I) chain OS=Gallus gallus GN=COL1A2 PE=4 SV=1	tr|F1P0H9|F1P0H9_CHICK	R.VGP(+15.99)P(+15.99)GPAGITGPP(+15.99)GPP(+15.99)GPAGK.D	Y	33.31	1840.93	21	1.4	921.475	2	16.12		F17:172	4	794	814	Oxidation or Hydroxylation	P3:Oxidation or Hydroxylation:32.97;P4:Oxidation or Hydroxylation:22.85;P13:Oxidation or Hydroxylation:30.46;P16:Oxidation or Hydroxylation:30.46
Sample 1	1	1	Collagen alpha-2(I) chain OS=Gallus gallus GN=COL1A2 PE=4 SV=1	tr|F1P0H9|F1P0H9_CHICK	R.GLP(+15.99)GAIGAP(+15.99)GPAGGAGDRGEGGPAGPAGPAGAR.G	Y	37.31	2724.33	33	1.2	909.119	3	16.38		F17:181	5	675	707	Oxidation or Hydroxylation	P3:Oxidation or Hydroxylation:150.63;P9:Oxidation or Hydroxylation:26.31
Sample 1	1	1	Collagen alpha-2(I) chain OS=Gallus gallus GN=COL1A2 PE=4 SV=1	tr|F1P0H9|F1P0H9_CHICK	R.GLP(+15.99)GAIGAPGP(+15.99)AGGAGDRGEGGPAGPAGPAGAR.G	Y	39.93	2724.33	33	0	682.091	4	16.48		F17:185	2	675	707	Oxidation or Hydroxylation	P3:Oxidation or Hydroxylation:22.09;P11:Oxidation or Hydroxylation:0.00
Sample 1	1	1	Collagen alpha-2(I) chain OS=Gallus gallus GN=COL1A2 PE=4 SV=1	tr|F1P0H9|F1P0H9_CHICK	A.GATGEP(+15.99)GPLGVSGPP(+15.99)GAR.G	Y	26.72	1607.79	18	1.1	804.903	2	16.65		F17:190	1	888	905	Oxidation or Hydroxylation	P6:Oxidation or Hydroxylation:0.00;P15:Oxidation or Hydroxylation:0.00
Sample 1	4	66	Alpha 1 type II procollagen (Fragment) OS=Gallus gallus GN=COL2A1 PE=4 SV=1	tr|Q7T2Z7|Q7T2Z7_CHICK	R.GLTGPIGP(+15.99)P(+15.99)GPAGPNGQ(sub E)KGESGPPGPSGAAGAR.G	Y	28.5	2894.43	33	-2	965.814	3	16.74		F17:193	1	568	600	Oxidation or Hydroxylation; Mutation	P8:Oxidation or Hydroxylation:28.36;P9:Oxidation or Hydroxylation:18.53
Sample 1	4	67	Collagen alpha-1(II) chain (Fragment) OS=Gallus gallus GN=COL2A1 PE=4 SV=2	tr|H9L2B7|H9L2B7_CHICK	R.GLTGPIGP(+15.99)P(+15.99)GPAGPNGQ(sub E)KGESGPPGPSGAAGAR.G	Y	28.5	2894.43	33	-2	965.814	3	16.74		F17:193	1	607	639	Oxidation or Hydroxylation; Mutation	P8:Oxidation or Hydroxylation:28.36;P9:Oxidation or Hydroxylation:18.53
Sample 1	4	68	Alpha 1 type IIA collagen OS=Gallus gallus GN=COL2A1 PE=2 SV=1	tr|Q90W37|Q90W37_CHICK	R.GLTGPIGP(+15.99)P(+15.99)GPAGPNGQ(sub E)KGESGPPGPSGAAGAR.G	Y	28.5	2894.43	33	-2	965.814	3	16.74		F17:193	1	719	751	Oxidation or Hydroxylation; Mutation	P8:Oxidation or Hydroxylation:28.36;P9:Oxidation or Hydroxylation:18.53
Sample 1	2	4	Collagen alpha-1(I) chain OS=Gallus gallus GN=COL1A1 PE=1 SV=3	P02457|CO1A1_CHICK	Q.GFQGPP(+15.99)GEP(+15.99)GEP(+15.99)GASGPMGPR.G	Y	34.52	2025.88	21	1.1	1013.95	2	16.94		F17:199	2	189	209	Oxidation or Hydroxylation	P6:Oxidation or Hydroxylation:14.02;P9:Oxidation or Hydroxylation:55.36;P12:Oxidation or Hydroxylation:91.35
Sample 1	2	4	Collagen alpha-1(I) chain OS=Gallus gallus GN=COL1A1 PE=1 SV=3	P02457|CO1A1_CHICK	R.GLTGPIGPP(+15.99)GPAGAPGD(+15.99)KGEAGPP(+15.99)GPAGPTGAR.G	Y	47.78	2878.42	33	1.8	960.483	3	17.21		F17:208	7	753	785	Oxidation or Hydroxylation	P9:Oxidation or Hydroxylation:69.71;D17:Oxidation or Hydroxylation:66.45;P24:Oxidation or Hydroxylation:80.85
Sample 1	2	4	Collagen alpha-1(I) chain OS=Gallus gallus GN=COL1A1 PE=1 SV=3	P02457|CO1A1_CHICK	K.SAGVAVP(+15.99)GPMGPAGPR.G	Y	21.78	1435.72	16	0.7	718.87	2	17.68		F17:224	1	161	176	Oxidation or Hydroxylation	P7:Oxidation or Hydroxylation:45.01
Sample 1	2	4	Collagen alpha-1(I) chain OS=Gallus gallus GN=COL1A1 PE=1 SV=3	P02457|CO1A1_CHICK	Q.GFQGPPGEP(+15.99)GEP(+15.99)GASGPMGPR.G	Y	28.34	2009.89	21	1.8	1005.95	2	17.93		F17:232	2	189	209	Oxidation or Hydroxylation	P9:Oxidation or Hydroxylation:68.31;P12:Oxidation or Hydroxylation:30.64
Sample 1	1	1	Collagen alpha-2(I) chain OS=Gallus gallus GN=COL1A2 PE=4 SV=1	tr|F1P0H9|F1P0H9_CHICK	R.GLP(+15.99)GAIGAP(+15.99)GPAGGAGDRGEGGPAGPAGPA.G	Y	25.53	2440.17	30	1.3	1221.1	2	18.42		F17:249	1	675	704	Oxidation or Hydroxylation	P3:Oxidation or Hydroxylation:54.92;P9:Oxidation or Hydroxylation:14.04
Sample 1	1	1	Collagen alpha-2(I) chain OS=Gallus gallus GN=COL1A2 PE=4 SV=1	tr|F1P0H9|F1P0H9_CHICK	K.GPKGETGPTGAIGPIGAS.G	Y	35.1	1565.8	18	1.2	783.911	2	18.69		F17:257	1	744	761
Sample 1	2	4	Collagen alpha-1(I) chain OS=Gallus gallus GN=COL1A1 PE=1 SV=3	P02457|CO1A1_CHICK	R.GFP(+15.99)GLP(+15.99)GPSGEPGK(+15.99).Q	N	25.24	1343.64	14	0.9	672.826	2	18.85		F17:262	1	960	973	Oxidation or Hydroxylation	P3:Oxidation or Hydroxylation:14.02;P6:Oxidation or Hydroxylation:45.01;K14:Oxidation or Hydroxylation:0.00
Sample 1	4	66	Alpha 1 type II procollagen (Fragment) OS=Gallus gallus GN=COL2A1 PE=4 SV=1	tr|Q7T2Z7|Q7T2Z7_CHICK	R.GFP(+15.99)GLP(+15.99)GPSGEPGK(+15.99).Q	N	25.24	1343.64	14	0.9	672.826	2	18.85		F17:262	1	775	788	Oxidation or Hydroxylation	P3:Oxidation or Hydroxylation:14.02;P6:Oxidation or Hydroxylation:45.01;K14:Oxidation or Hydroxylation:0.00
Sample 1	4	67	Collagen alpha-1(II) chain (Fragment) OS=Gallus gallus GN=COL2A1 PE=4 SV=2	tr|H9L2B7|H9L2B7_CHICK	R.GFP(+15.99)GLP(+15.99)GPSGEPGK(+15.99).Q	N	25.24	1343.64	14	0.9	672.826	2	18.85		F17:262	1	814	827	Oxidation or Hydroxylation	P3:Oxidation or Hydroxylation:14.02;P6:Oxidation or Hydroxylation:45.01;K14:Oxidation or Hydroxylation:0.00
Sample 1	4	68	Alpha 1 type IIA collagen OS=Gallus gallus GN=COL2A1 PE=2 SV=1	tr|Q90W37|Q90W37_CHICK	R.GFP(+15.99)GLP(+15.99)GPSGEPGK(+15.99).Q	N	25.24	1343.64	14	0.9	672.826	2	18.85		F17:262	1	926	939	Oxidation or Hydroxylation	P3:Oxidation or Hydroxylation:14.02;P6:Oxidation or Hydroxylation:45.01;K14:Oxidation or Hydroxylation:0.00
Sample 1	1	1	Collagen alpha-2(I) chain OS=Gallus gallus GN=COL1A2 PE=4 SV=1	tr|F1P0H9|F1P0H9_CHICK	R.TGEQGIAGPP(+15.99)GFAGEKGPSGEAGAA.G	Y	31.83	2228.03	25	2.8	1115.03	2	18.99		F17:267	2	830	854	Oxidation or Hydroxylation	P10:Oxidation or Hydroxylation:24.44
Sample 1	1	1	Collagen alpha-2(I) chain OS=Gallus gallus GN=COL1A2 PE=4 SV=1	tr|F1P0H9|F1P0H9_CHICK	R.VGPIGPAGNRGEP(+15.99)GNIGFP(+15.99)GPK.G	Y	34.82	2119.08	22	0.9	707.368	3	19.16		F17:271	2	476	497	Oxidation or Hydroxylation	P13:Oxidation or Hydroxylation:11.10;P19:Oxidation or Hydroxylation:14.02
Sample 1	1	1	Collagen alpha-2(I) chain OS=Gallus gallus GN=COL1A2 PE=4 SV=1	tr|F1P0H9|F1P0H9_CHICK	R.VGPIGPAGNRGEP(+15.99)GNIGFPGP(+15.99)K.G	Y	35.53	2119.08	22	0.7	1060.55	2	19.34		F17:277	2	476	497	Oxidation or Hydroxylation	P13:Oxidation or Hydroxylation:14.63;P21:Oxidation or Hydroxylation:0.00
Sample 1	1	1	Collagen alpha-2(I) chain OS=Gallus gallus GN=COL1A2 PE=4 SV=1	tr|F1P0H9|F1P0H9_CHICK	K.GPK(+15.99)GETGPTGAIGPIGA.S	Y	38.78	1494.77	17	1.3	748.392	2	19.55		F17:282	2	744	760	Oxidation or Hydroxylation	K3:Oxidation or Hydroxylation:0.00
Sample 1	1	1	Collagen alpha-2(I) chain OS=Gallus gallus GN=COL1A2 PE=4 SV=1	tr|F1P0H9|F1P0H9_CHICK	R.GLPGESGAVGPAGPIGSR.G	Y	44.58	1577.82	18	0.8	789.916	2	19.6		F17:284	3	591	608
Sample 1	1	1	Collagen alpha-2(I) chain OS=Gallus gallus GN=COL1A2 PE=4 SV=1	tr|F1P0H9|F1P0H9_CHICK	K.GPKGETGPTGAIGPIGA.S	Y	36.7	1478.77	17	1.6	740.395	2	19.63		F17:285	2	744	760
Sample 1	2	4	Collagen alpha-1(I) chain OS=Gallus gallus GN=COL1A1 PE=1 SV=3	P02457|CO1A1_CHICK	R.GFPGLP(+15.99)GPSGEPGK(+15.99).Q	N	29.56	1327.64	14	0.6	664.828	2	20.19		F17:302	1	960	973	Oxidation or Hydroxylation	P6:Oxidation or Hydroxylation:28.36;K14:Oxidation or Hydroxylation:9.40
Sample 1	4	66	Alpha 1 type II procollagen (Fragment) OS=Gallus gallus GN=COL2A1 PE=4 SV=1	tr|Q7T2Z7|Q7T2Z7_CHICK	R.GFPGLP(+15.99)GPSGEPGK(+15.99).Q	N	29.56	1327.64	14	0.6	664.828	2	20.19		F17:302	1	775	788	Oxidation or Hydroxylation	P6:Oxidation or Hydroxylation:28.36;K14:Oxidation or Hydroxylation:9.40
Sample 1	4	67	Collagen alpha-1(II) chain (Fragment) OS=Gallus gallus GN=COL2A1 PE=4 SV=2	tr|H9L2B7|H9L2B7_CHICK	R.GFPGLP(+15.99)GPSGEPGK(+15.99).Q	N	29.56	1327.64	14	0.6	664.828	2	20.19		F17:302	1	814	827	Oxidation or Hydroxylation	P6:Oxidation or Hydroxylation:28.36;K14:Oxidation or Hydroxylation:9.40
Sample 1	4	68	Alpha 1 type IIA collagen OS=Gallus gallus GN=COL2A1 PE=2 SV=1	tr|Q90W37|Q90W37_CHICK	R.GFPGLP(+15.99)GPSGEPGK(+15.99).Q	N	29.56	1327.64	14	0.6	664.828	2	20.19		F17:302	1	926	939	Oxidation or Hydroxylation	P6:Oxidation or Hydroxylation:28.36;K14:Oxidation or Hydroxylation:9.40
Sample 1	2	4	Collagen alpha-1(I) chain OS=Gallus gallus GN=COL1A1 PE=1 SV=3	P02457|CO1A1_CHICK	K.DGLNGLP(+15.99)GPIGP(+15.99)PGPR(+15.99).G	Y	33.29	1560.79	16	0.7	781.403	2	20.43		F17:307	3	1142	1157	Oxidation or Hydroxylation	P7:Oxidation or Hydroxylation:45.01;P12:Oxidation or Hydroxylation:0.00;R16:Oxidation or Hydroxylation:0.00
Sample 1	2	4	Collagen alpha-1(I) chain OS=Gallus gallus GN=COL1A1 PE=1 SV=3	P02457|CO1A1_CHICK	K.DGLNGLP(+15.99)GPIGPP(+15.99)GPR(+15.99).G	Y	32.59	1560.79	16	0.7	781.403	2	20.69		F17:316	1	1142	1157	Oxidation or Hydroxylation	P7:Oxidation or Hydroxylation:36.05;P13:Oxidation or Hydroxylation:0.00;R16:Oxidation or Hydroxylation:0.00
Sample 1	1	1	Collagen alpha-2(I) chain OS=Gallus gallus GN=COL1A2 PE=4 SV=1	tr|F1P0H9|F1P0H9_CHICK	R.GSDGSAGPTGPAGPIGAAGPP(+15.99)GF(+15.99)PGAPGAK(+15.99).G	Y	36.27	2520.19	30	0.5	841.07	3	20.71		F17:317	1	234	263	Oxidation or Hydroxylation	P21:Oxidation or Hydroxylation:0.00;F23:Oxidation or Hydroxylation:83.11;K30:Oxidation or Hydroxylation:93.52
Sample 1	1	1	Collagen alpha-2(I) chain OS=Gallus gallus GN=COL1A2 PE=4 SV=1	tr|F1P0H9|F1P0H9_CHICK	R.GSDGSAGPTGPAGPIGAAGPP(+15.99)GFP(+15.99)GAP(+15.99)GAK.G	Y	44.81	2520.19	30	1	1261.1	2	20.8		F17:320	1	234	263	Oxidation or Hydroxylation	P21:Oxidation or Hydroxylation:109.53;P24:Oxidation or Hydroxylation:142.63;P27:Oxidation or Hydroxylation:137.27
Sample 1	1	1	Collagen alpha-2(I) chain OS=Gallus gallus GN=COL1A2 PE=4 SV=1	tr|F1P0H9|F1P0H9_CHICK	K.GPKGETGPTGAIGPIGASGPP(+15.99)GPVGAA.G	Y	25.95	2285.16	27	1.1	1143.59	2	21.35		F17:335	3	744	770	Oxidation or Hydroxylation	P21:Oxidation or Hydroxylation:7.32
Sample 1	1	1	Collagen alpha-2(I) chain OS=Gallus gallus GN=COL1A2 PE=4 SV=1	tr|F1P0H9|F1P0H9_CHICK	R.GSDGSAGPTGPAGPIGAAGPP(+15.99)GFPGAP(+15.99)GAK.G	Y	36.9	2504.19	30	0.9	835.739	3	21.71		F17:346	1	234	263	Oxidation or Hydroxylation	P21:Oxidation or Hydroxylation:22.34;P27:Oxidation or Hydroxylation:61.69
Sample 1	1	1	Collagen alpha-2(I) chain OS=Gallus gallus GN=COL1A2 PE=4 SV=1	tr|F1P0H9|F1P0H9_CHICK	K.GETGPTGAIGPIGASGPP(+15.99)GPVGAAGPAGPR.G	Y	36.63	2538.28	30	0.8	847.102	3	21.74		F17:347	1	747	776	Oxidation or Hydroxylation	P18:Oxidation or Hydroxylation:48.34
Sample 1	1	1	Collagen alpha-2(I) chain OS=Gallus gallus GN=COL1A2 PE=4 SV=1	tr|F1P0H9|F1P0H9_CHICK	K.GHNGLQGLP(+15.99)GLA.G	Y	23	1148.59	12	1.5	575.305	2	22.44		F17:368	1	1023	1034	Oxidation or Hydroxylation	P9:Oxidation or Hydroxylation:77.93
Sample 1	1	1	Collagen alpha-2(I) chain OS=Gallus gallus GN=COL1A2 PE=4 SV=1	tr|F1P0H9|F1P0H9_CHICK	R.GFP(+15.99)GTP(+15.99)GLPGFK(+15.99).G	Y	33.17	1221.6	12	0.5	611.809	2	22.51		F17:370	2	165	176	Oxidation or Hydroxylation	P3:Oxidation or Hydroxylation:10.11;P6:Oxidation or Hydroxylation:40.63;K12:Oxidation or Hydroxylation:0.00
Sample 1	1	1	Collagen alpha-2(I) chain OS=Gallus gallus GN=COL1A2 PE=4 SV=1	tr|F1P0H9|F1P0H9_CHICK	L.DIGGADQEFGLH.I	Y	15.03	1257.56	12	0.8	629.789	2	22.56		F17:372	1	1345	1356
Sample 1	1	1	Collagen alpha-2(I) chain OS=Gallus gallus GN=COL1A2 PE=4 SV=1	tr|F1P0H9|F1P0H9_CHICK	K.GETGPTGAIGPIGA.S	Y	33.31	1196.6	14	1.5	599.31	2	22.9		F17:380	1	747	760
Sample 1	7	12	Uncharacterized protein OS=Gallus gallus GN=LCN8 PE=3 SV=2	tr|E1C0K1|E1C0K1_CHICK	L.ASNTDFFLR.E	Y	27.51	1069.52	9	-0.5	535.767	2	24.59		F17:421	1	40	48
Sample 1	7	14	Extracellular fatty acid-binding protein OS=Gallus gallus GN=EXFABP PE=1 SV=2	P21760|EXFAB_CHICK	L.ASNTDFFLR.E	Y	27.51	1069.52	9	-0.5	535.767	2	24.59		F17:421	1	40	48
Sample 1	7	52	Extracellular fatty acid binding protein (Fragment) OS=Gallus gallus GN=Ex-FABP PE=4 SV=1	tr|F6JXW3|F6JXW3_CHICK	L.ASNTDFFLR.E	Y	27.51	1069.52	9	-0.5	535.767	2	24.59		F17:421	1	11	19
Sample 1	5	8	SPARC OS=Gallus gallus GN=SPARC PE=4 SV=1	tr|F1P291|F1P291_CHICK	K.EQDIDKDLVI	Y	27.09	1186.61	10	0.5	594.312	2	24.74		F17:425	1	289	298
Sample 1	5	9	SPARC OS=Gallus gallus GN=SPARC PE=2 SV=1	P36377|SPRC_CHICK	K.EQDIDKDLVI	Y	27.09	1186.61	10	0.5	594.312	2	24.74		F17:425	1	289	298
Sample 1	5	8	SPARC OS=Gallus gallus GN=SPARC PE=4 SV=1	tr|F1P291|F1P291_CHICK	Q.DIDKDLVI	Y	20.2	929.507	8	0.2	465.761	2	25.3		F17:436	3	291	298
Sample 1	5	9	SPARC OS=Gallus gallus GN=SPARC PE=2 SV=1	P36377|SPRC_CHICK	Q.DIDKDLVI	Y	20.2	929.507	8	0.2	465.761	2	25.3		F17:436	3	291	298
Sample 1	15	76	Gallinacin-7 (Fragment) OS=Gallus gallus PE=4 SV=1	tr|E1AFV0|E1AFV0_CHICK	G.Q(-17.03)PFIPRPIDTC(+57.02)R.L	Y	25.74	1481.74	12	1.1	741.881	2	25.38		F17:438	1	15	26	Pyro-glu from Q; Carbamidomethylation	Q1:Pyro-glu from Q:1000.00;C11:Carbamidomethylation:1000.00
Sample 1	15	77	Gallinacin-7 OS=Gallus gallus GN=GAL7 PE=2 SV=1	Q6QLR2|GLL7_CHICK	G.Q(-17.03)PFIPRPIDTC(+57.02)R.L	Y	25.74	1481.74	12	1.1	741.881	2	25.38		F17:438	1	21	32	Pyro-glu from Q; Carbamidomethylation	Q1:Pyro-glu from Q:1000.00;C11:Carbamidomethylation:1000.00
Sample 1	1	1	Collagen alpha-2(I) chain OS=Gallus gallus GN=COL1A2 PE=4 SV=1	tr|F1P0H9|F1P0H9_CHICK	R.GDPGPVGPVGPAGAF.G	Y	35.47	1293.64	15	0.8	647.825	2	26.9		F17:473	1	978	992
Sample 1	3	2	Serum albumin OS=Gallus gallus GN=ALB PE=4 SV=8	tr|F2Z4L6|F2Z4L6_CHICK	R.SQC(+57.02)IM(+15.99)EAEFDEKPADLPSLVEKY.I	Y	31.13	2714.25	23	0.2	905.756	3	27.36		F17:481	1	265	287	Carbamidomethylation; Oxidation (M)	C3:Carbamidomethylation:1000.00;M5:Oxidation (M):1000.00
Sample 1	3	3	Serum albumin OS=Gallus gallus GN=ALB PE=1 SV=2	P19121|ALBU_CHICK	R.SQC(+57.02)IM(+15.99)EAEFDEKPADLPSLVEKY.I	Y	31.13	2714.25	23	0.2	905.756	3	27.36		F17:481	1	315	337	Carbamidomethylation; Oxidation (M)	C3:Carbamidomethylation:1000.00;M5:Oxidation (M):1000.00
Sample 1	3	2	Serum albumin OS=Gallus gallus GN=ALB PE=4 SV=12	tr|F2Z4L6|F2Z4L6_CHICK	L.SFAVDFEHALQ.S	Y	24.99	1262.59	11	1.2	632.305	2	28.78		F17:508	1	134	144
Sample 1	3	3	Serum albumin OS=Gallus gallus GN=ALB PE=1 SV=2	P19121|ALBU_CHICK	L.SFAVDFEHALQ.S	Y	24.99	1262.59	11	1.2	632.305	2	28.78		F17:508	1	184	194
Sample 1	3	2	Serum albumin OS=Gallus gallus GN=ALB PE=4 SV=10	tr|F2Z4L6|F2Z4L6_CHICK	K.YVPPPFNPDMF(+15.99)SFDEK.L	Y	26.85	1944.86	16	1.5	973.439	2	29.56		F17:524	3	475	490	Oxidation or Hydroxylation	F11:Oxidation or Hydroxylation:12.33
Sample 1	3	3	Serum albumin OS=Gallus gallus GN=ALB PE=1 SV=2	P19121|ALBU_CHICK	K.YVPPPFNPDMF(+15.99)SFDEK.L	Y	26.85	1944.86	16	1.5	973.439	2	29.56		F17:524	3	525	540	Oxidation or Hydroxylation	F11:Oxidation or Hydroxylation:12.33
Sample 1	3	2	Serum albumin OS=Gallus gallus GN=ALB PE=4 SV=13	tr|F2Z4L6|F2Z4L6_CHICK	S.IILDEIC(+57.02)QVEKL.R	Y	21.82	1471.8	12	0.7	736.906	2	30.34		F17:543	1	46	57	Carbamidomethylation	C7:Carbamidomethylation:1000.00
Sample 1	3	3	Serum albumin OS=Gallus gallus GN=ALB PE=1 SV=2	P19121|ALBU_CHICK	S.IILDEIC(+57.02)QVEKL.R	Y	21.82	1471.8	12	0.7	736.906	2	30.34		F17:543	1	96	107	Carbamidomethylation	C7:Carbamidomethylation:1000.00
Sample 1	5	8	SPARC OS=Gallus gallus GN=SPARC PE=4 SV=1	tr|F1P291|F1P291_CHICK	K.NVLITL.Y	Y	17.05	671.422	6	0.6	672.429	1	30.67		F17:551	1	168	173
Sample 1	5	9	SPARC OS=Gallus gallus GN=SPARC PE=2 SV=1	P36377|SPRC_CHICK	K.NVLITL.Y	Y	17.05	671.422	6	0.6	672.429	1	30.67		F17:551	1	168	173
Sample 1	3	2	Serum albumin OS=Gallus gallus GN=ALB PE=4 SV=4	tr|F2Z4L6|F2Z4L6_CHICK	K.YVPPPFNPDM(+15.99)F.S	Y	35.6	1338.6	11	1.1	670.306	2	30.7		F17:552	3	475	485	Oxidation (M)	M10:Oxidation (M):1000.00
Sample 1	3	3	Serum albumin OS=Gallus gallus GN=ALB PE=1 SV=2	P19121|ALBU_CHICK	K.YVPPPFNPDM(+15.99)F.S	Y	35.6	1338.6	11	1.1	670.306	2	30.7		F17:552	3	525	535	Oxidation (M)	M10:Oxidation (M):1000.00
Sample 1	9	10	Decorin OS=Gallus gallus GN=DCN PE=1 SV=1	P28675|PGS2_CHICK	K.DLPPDTTLLDLQ.N	Y	22.95	1339.69	12	0.7	670.851	2	31.56		F17:568	2	76	87
Sample 1	9	11	Decorin OS=Gallus gallus GN=DCN PE=4 SV=2	tr|E1BRE9|E1BRE9_CHICK	K.DLPPDTTLLDLQ.N	Y	22.95	1339.69	12	0.7	670.851	2	31.56		F17:568	2	76	87
Sample 1	14	616	Uncharacterized protein OS=Gallus gallus GN=THBS1 PE=4 SV=2	tr|F1P0J8|F1P0J8_CHICK	R.TAESRGDDDSVFDIF.E	Y	17.39	1672.72	15	1.4	837.369	2	32.84		F17:588	1	22	36
Sample 1	2	4	Collagen alpha-1(I) chain OS=Gallus gallus GN=COL1A1 PE=1 SV=3	P02457|CO1A1_CHICK	D.IGPVC(+57.02)FL	N	27.06	804.42	7	1.7	805.429	1	33.37		F17:595	1	1447	1453	Carbamidomethylation	C5:Carbamidomethylation:1000.00
Sample 1	4	66	Alpha 1 type II procollagen (Fragment) OS=Gallus gallus GN=COL2A1 PE=4 SV=1	tr|Q7T2Z7|Q7T2Z7_CHICK	D.IGPVC(+57.02)FL	N	27.06	804.42	7	1.7	805.429	1	33.37		F17:595	1	1263	1269	Carbamidomethylation	C5:Carbamidomethylation:1000.00
Sample 1	4	67	Collagen alpha-1(II) chain (Fragment) OS=Gallus gallus GN=COL2A1 PE=4 SV=2	tr|H9L2B7|H9L2B7_CHICK	D.IGPVC(+57.02)FL	N	27.06	804.42	7	1.7	805.429	1	33.37		F17:595	1	1302	1308	Carbamidomethylation	C5:Carbamidomethylation:1000.00
Sample 1	4	68	Alpha 1 type IIA collagen OS=Gallus gallus GN=COL2A1 PE=2 SV=1	tr|Q90W37|Q90W37_CHICK	D.IGPVC(+57.02)FL	N	27.06	804.42	7	1.7	805.429	1	33.37		F17:595	1	1414	1420	Carbamidomethylation	C5:Carbamidomethylation:1000.00
Sample 1	14	616	Uncharacterized protein OS=Gallus gallus GN=THBS1 PE=4 SV=2	tr|F1P0J8|F1P0J8_CHICK	K.FQDLLDIIHA.E	Y	22.58	1183.62	10	0.2	592.819	2	33.69		F17:602	1	80	89
Sample 1	6	275	Uncharacterized protein OS=Gallus gallus GN=COL5A2 PE=4 SV=2	tr|F1P563|F1P563_CHICK	R.LPIIDIAPVDVG.S	Y	30.45	1220.7	12	0.9	611.359	2	33.81		F17:605	2	462	473
Sample 1	6	275	Uncharacterized protein OS=Gallus gallus GN=COL5A2 PE=4 SV=2	tr|F1P563|F1P563_CHICK	R.LPIIDIAPVDVGSTDQEFGIE.I	Y	27.58	2227.13	21	1.8	1114.57	2	36.13		F17:640	2	462	482
Sample 1	2	4	Collagen alpha-1(I) chain OS=Gallus gallus GN=COL1A1 PE=1 SV=3	P02457|CO1A1_CHICK	K.DGLNGLP(+15.99)GPIGPPGP(+15.99)R(+15.99).G	Y	32.57	1560.79	16	3.3	781.405	2	41.07		F17:692	1	1142	1157	Oxidation or Hydroxylation	P7:Oxidation or Hydroxylation:14.63;P15:Oxidation or Hydroxylation:5.03;R16:Oxidation or Hydroxylation:3.64
Sample 1	13	4014	26S protease regulatory subunit 4 OS=Gallus gallus GN=PSMC1 PE=2 SV=1	Q90732|PRS4_CHICK	H.GPGGGK(+15.99).K	Y	20.38	487.239	6	7.3	488.25	1	46.07		F17:750	1	10	15	Oxidation or Hydroxylation	K6:Oxidation or Hydroxylation:6.65
Sample 1	2	4	Collagen alpha-1(I) chain OS=Gallus gallus GN=COL1A1 PE=1 SV=3	P02457|CO1A1_CHICK	L.QGP(+15.99)PGPP(+15.99)GAP(+15.99)GEQGPSGASGPAGPR.G	Y	36.66	2227.03	25	0.8	743.35	3	13.16		F17:96	2	1106	1130	Oxidation or Hydroxylation	P3:Oxidation or Hydroxylation:0.00;P7:Oxidation or Hydroxylation:26.02;P10:Oxidation or Hydroxylation:68.60
Sample 2	2	4	Collagen alpha-1(I) chain OS=Gallus gallus GN=COL1A1 PE=1 SV=3	P02457|CO1A1_CHICK	L.QGPP(+15.99)GPPGAP(+15.99)GEQGPSGASGPAGPR.G	Y	39.19	2211.03	25	0.9	738.018	3	13.64		F18:114	2	1106	1130	Oxidation or Hydroxylation	P4:Oxidation or Hydroxylation:0.00;P10:Oxidation or Hydroxylation:41.59
Sample 2	2	4	Collagen alpha-1(I) chain OS=Gallus gallus GN=COL1A1 PE=1 SV=3	P02457|CO1A1_CHICK	L.TGPIGPP(+15.99)GPAGAP(+15.99)GDKGEAGP(+15.99)PGPAGPTGAR.G	Y	39.39	2708.32	31	1.4	903.78	3	14.37		F18:131	1	755	785	Oxidation or Hydroxylation	P7:Oxidation or Hydroxylation:14.02;P13:Oxidation or Hydroxylation:22.45;P21:Oxidation or Hydroxylation:16.66
Sample 2	2	4	Collagen alpha-1(I) chain OS=Gallus gallus GN=COL1A1 PE=1 SV=3	P02457|CO1A1_CHICK	L.TGPIGPP(+15.99)GPAGAPGD(+15.99)KGEAGPP(+15.99)GPAGPTGAR.G	Y	41.25	2708.32	31	1.4	903.78	3	14.75		F18:139	1	755	785	Oxidation or Hydroxylation	P7:Oxidation or Hydroxylation:36.05;D15:Oxidation or Hydroxylation:41.94;P22:Oxidation or Hydroxylation:0.00
Sample 2	1	1	Collagen alpha-2(I) chain OS=Gallus gallus GN=COL1A2 PE=4 SV=1	tr|F1P0H9|F1P0H9_CHICK	R.GPSGP(+15.99)PGPDGNKGEP(+15.99)GNVGPAGAP(+15.99)GPAGPGGIP(+15.99)GER.G	Y	36.74	3191.49	36	1.2	1064.84	3	15.44		F18:158	1	609	644	Oxidation or Hydroxylation	P5:Oxidation or Hydroxylation:12.33;P15:Oxidation or Hydroxylation:52.86;P24:Oxidation or Hydroxylation:44.44;P33:Oxidation or Hydroxylation:44.44
Sample 2	2	4	Collagen alpha-1(I) chain OS=Gallus gallus GN=COL1A1 PE=1 SV=3	P02457|CO1A1_CHICK	S.GNIGLP(+15.99)GP(+15.99)P(+15.99)GPAGK.Z	Y	20.63	1278.66	14	1.1	640.336	2	15.94		F18:170	1	879	892	Oxidation or Hydroxylation	P6:Oxidation or Hydroxylation:37.99;P8:Oxidation or Hydroxylation:26.52;P9:Oxidation or Hydroxylation:18.53
Sample 2	2	4	Collagen alpha-1(I) chain OS=Gallus gallus GN=COL1A1 PE=1 SV=3	P02457|CO1A1_CHICK	R.GFP(+15.99)GADGIAGPKGPP(+15.99)GER.G	Y	46.47	1710.83	18	0.9	856.424	2	16.15		F18:177	3	483	500	Oxidation or Hydroxylation	P3:Oxidation or Hydroxylation:7.65;P15:Oxidation or Hydroxylation:0.00
Sample 2	2	4	Collagen alpha-1(I) chain OS=Gallus gallus GN=COL1A1 PE=1 SV=3	P02457|CO1A1_CHICK	R.GFP(+15.99)GADGIAGPK(+15.99)GPPGER.G	Y	15.76	1710.83	18	0.7	571.285	3	16.24		F18:180	1	483	500	Oxidation or Hydroxylation	P3:Oxidation or Hydroxylation:17.01;K12:Oxidation or Hydroxylation:0.00
Sample 2	1	1	Collagen alpha-2(I) chain OS=Gallus gallus GN=COL1A2 PE=4 SV=1	tr|F1P0H9|F1P0H9_CHICK	R.VGN(sub P)P(+15.99)GPAGITGPP(+15.99)GPP(+15.99)GPAGK.D	Y	24.07	1841.93	21	5	921.976	2	16.27		F18:181	1	794	814	Oxidation or Hydroxylation; Mutation	P4:Oxidation or Hydroxylation:8.14;P13:Oxidation or Hydroxylation:8.14;P16:Oxidation or Hydroxylation:17.01
Sample 2	2	4	Collagen alpha-1(I) chain OS=Gallus gallus GN=COL1A1 PE=1 SV=3	P02457|CO1A1_CHICK	R.GFP(+15.99)GADGIAGPKGPPGER(+15.99).G	Y	45.92	1710.83	18	1.1	856.424	2	16.42		F18:186	1	483	500	Oxidation or Hydroxylation	P3:Oxidation or Hydroxylation:8.14;R18:Oxidation or Hydroxylation:4.05
Sample 2	1	1	Collagen alpha-2(I) chain OS=Gallus gallus GN=COL1A2 PE=4 SV=1	tr|F1P0H9|F1P0H9_CHICK	A.GATGEP(+15.99)GPLGVSGPPGAR(+15.99).G	Y	33.11	1607.79	18	1	804.903	2	16.46		F18:187	1	888	905	Oxidation or Hydroxylation	P6:Oxidation or Hydroxylation:0.00;R18:Oxidation or Hydroxylation:0.00
Sample 2	1	1	Collagen alpha-2(I) chain OS=Gallus gallus GN=COL1A2 PE=4 SV=1	tr|F1P0H9|F1P0H9_CHICK	R.GLP(+15.99)GAIGAPGPAGGAGD(+15.99)RGEGGPAGPAGPAGAR.G	Y	27.05	2724.33	33	1.3	1363.18	2	16.54		F18:190	1	675	707	Oxidation or Hydroxylation	P3:Oxidation or Hydroxylation:9.45;D17:Oxidation or Hydroxylation:2.52
Sample 2	2	4	Collagen alpha-1(I) chain OS=Gallus gallus GN=COL1A1 PE=1 SV=3	P02457|CO1A1_CHICK	K.GSPGAD(+15.99)GPIGAP(+15.99)GTP(+15.99)GPQGIAGQR.G	Y	36.59	2162.04	24	1.6	1082.03	2	16.69		F18:193	3	924	947	Oxidation or Hydroxylation	D6:Oxidation or Hydroxylation:0.00;P12:Oxidation or Hydroxylation:67.69;P15:Oxidation or Hydroxylation:28.86
Sample 2	2	4	Collagen alpha-1(I) chain OS=Gallus gallus GN=COL1A1 PE=1 SV=3	P02457|CO1A1_CHICK	K.GSP(+15.99)GADGPIGAP(+15.99)GTP(+15.99)GPQGIAGQR.G	Y	38.26	2162.04	24	0.7	721.686	3	16.72		F18:194	1	924	947	Oxidation or Hydroxylation	P3:Oxidation or Hydroxylation:14.84;P12:Oxidation or Hydroxylation:41.96;P15:Oxidation or Hydroxylation:18.53
Sample 2	1	1	Collagen alpha-2(I) chain OS=Gallus gallus GN=COL1A2 PE=4 SV=1	tr|F1P0H9|F1P0H9_CHICK	K.GEIGPAGNVGPTGPAGPR.G	Y	53.5	1602.81	18	1	802.414	2	16.86		F18:199	1	264	281
Sample 2	2	4	Collagen alpha-1(I) chain OS=Gallus gallus GN=COL1A1 PE=1 SV=3	P02457|CO1A1_CHICK	R.GLTGPIGPP(+15.99)GPAGAP(+15.99)GDKGEAGPP(+15.99)GPAGPTGAR.G	Y	52.39	2878.42	33	1.6	960.482	3	16.99	425000000	F18:202	4	753	785	Oxidation or Hydroxylation	P9:Oxidation or Hydroxylation:88.98;P15:Oxidation or Hydroxylation:72.07;P24:Oxidation or Hydroxylation:77.07
Sample 2	1	1	Collagen alpha-2(I) chain OS=Gallus gallus GN=COL1A2 PE=4 SV=1	tr|F1P0H9|F1P0H9_CHICK	K.EGPVGFP(+15.99)GADGR.V	Y	34.13	1173.54	12	0.5	587.778	2	17.02	41000000	F18:203	2	464	475	Oxidation or Hydroxylation	P7:Oxidation or Hydroxylation:12.28
Sample 2	2	4	Collagen alpha-1(I) chain OS=Gallus gallus GN=COL1A1 PE=1 SV=3	P02457|CO1A1_CHICK	A.GKDGLNGLP(+15.99)GPIGP(+15.99)PGP(+15.99)R.G	Y	27.77	1745.91	18	0.9	873.961	2	17.1	31900000	F18:206	1	1140	1157	Oxidation or Hydroxylation	P9:Oxidation or Hydroxylation:27.16;P14:Oxidation or Hydroxylation:8.14;P17:Oxidation or Hydroxylation:0.00
Sample 2	2	4	Collagen alpha-1(I) chain OS=Gallus gallus GN=COL1A1 PE=1 SV=3	P02457|CO1A1_CHICK	R.GLTGPIGP(+15.99)PGPAGAP(+15.99)GDKGEAGPP(+15.99)GPAGPTGAR.G	Y	42.56	2878.42	33	0.7	720.613	4	17.16	47500000	F18:208	1	753	785	Oxidation or Hydroxylation	P8:Oxidation or Hydroxylation:22.45;P15:Oxidation or Hydroxylation:67.69;P24:Oxidation or Hydroxylation:34.75
Sample 2	2	4	Collagen alpha-1(I) chain OS=Gallus gallus GN=COL1A1 PE=1 SV=3	P02457|CO1A1_CHICK	R.GAP(+15.99)GDRGEP(+15.99)GPP(+15.99)GPAGF.A	Y	24.28	1582.7	17	0.5	792.358	2	17.18	60800000	F18:209	1	786	802	Oxidation or Hydroxylation	P3:Oxidation or Hydroxylation:0.00;P9:Oxidation or Hydroxylation:32.97;P12:Oxidation or Hydroxylation:27.96
Sample 2	2	4	Collagen alpha-1(I) chain OS=Gallus gallus GN=COL1A1 PE=1 SV=3	P02457|CO1A1_CHICK	R.GAPGDR(+15.99)GEP(+15.99)GPP(+15.99)GPAGF.A	Y	17.4	1582.7	17	0.6	792.358	2	17.27	60800000	F18:212	1	786	802	Oxidation or Hydroxylation	R6:Oxidation or Hydroxylation:0.00;P9:Oxidation or Hydroxylation:33.81;P12:Oxidation or Hydroxylation:14.04
Sample 2	2	4	Collagen alpha-1(I) chain OS=Gallus gallus GN=COL1A1 PE=1 SV=3	P02457|CO1A1_CHICK	R.GPP(+15.99)GPMGPP(+15.99)GLAGPP(+15.99)GEAGR.E	Y	49.72	1815.86	20	1.5	908.937	2	17.46		F18:218	4	984	1003	Oxidation or Hydroxylation	P3:Oxidation or Hydroxylation:12.28;P9:Oxidation or Hydroxylation:30.46;P15:Oxidation or Hydroxylation:12.35
Sample 2	1	1	Collagen alpha-2(I) chain OS=Gallus gallus GN=COL1A2 PE=4 SV=1	tr|F1P0H9|F1P0H9_CHICK	R.TGEQGIAGPP(+15.99)GFAGEK.G	Y	39.01	1530.73	16	1.2	766.374	2	17.6		F18:223	2	830	845	Oxidation or Hydroxylation	P10:Oxidation or Hydroxylation:13.67
Sample 2	2	4	Collagen alpha-1(I) chain OS=Gallus gallus GN=COL1A1 PE=1 SV=3	P02457|CO1A1_CHICK	R.GFP(+15.99)GADGIAGPK.G	Y	37.32	1101.55	12	0.8	551.78	2	17.81		F18:229	3	483	494	Oxidation or Hydroxylation	P3:Oxidation or Hydroxylation:10.11
Sample 2	1	1	Collagen alpha-2(I) chain OS=Gallus gallus GN=COL1A2 PE=4 SV=1	tr|F1P0H9|F1P0H9_CHICK	R.GLP(+15.99)GESGAVGPAGPIGSR.G	Y	50.31	1593.81	18	1.4	797.914	2	18.13		F18:238	7	591	608	Oxidation or Hydroxylation	P3:Oxidation or Hydroxylation:115.01
Sample 2	1	1	Collagen alpha-2(I) chain OS=Gallus gallus GN=COL1A2 PE=4 SV=1	tr|F1P0H9|F1P0H9_CHICK	K.GETGPAGPP(+15.99)GFQGLP(+15.99)GPSGPAGEAGKPGER(+15.99).G	Y	56.83	2776.31	30	1.4	926.444	3	18.52		F18:252	2	543	572	Oxidation or Hydroxylation	P9:Oxidation or Hydroxylation:67.69;P15:Oxidation or Hydroxylation:81.27;R30:Oxidation or Hydroxylation:61.26
Sample 2	1	1	Collagen alpha-2(I) chain OS=Gallus gallus GN=COL1A2 PE=4 SV=1	tr|F1P0H9|F1P0H9_CHICK	K.GPK(+15.99)GETGPTGAIGPIGAS.G	Y	35.34	1581.8	18	0.9	791.908	2	18.54		F18:253	1	744	761	Oxidation or Hydroxylation	K3:Oxidation or Hydroxylation:0.00
Sample 2	2	4	Collagen alpha-1(I) chain OS=Gallus gallus GN=COL1A1 PE=1 SV=3	P02457|CO1A1_CHICK	R.GFP(+15.99)GLP(+15.99)GPSGEP(+15.99)GK.Q	N	28.67	1343.64	14	0.8	672.826	2	18.57		F18:254	3	960	973	Oxidation or Hydroxylation	P3:Oxidation or Hydroxylation:17.01;P6:Oxidation or Hydroxylation:45.01;P12:Oxidation or Hydroxylation:5.03
Sample 2	4	66	Alpha 1 type II procollagen (Fragment) OS=Gallus gallus GN=COL2A1 PE=4 SV=1	tr|Q7T2Z7|Q7T2Z7_CHICK	R.GFP(+15.99)GLP(+15.99)GPSGEP(+15.99)GK.Q	N	28.67	1343.64	14	0.8	672.826	2	18.57		F18:254	3	775	788	Oxidation or Hydroxylation	P3:Oxidation or Hydroxylation:17.01;P6:Oxidation or Hydroxylation:45.01;P12:Oxidation or Hydroxylation:5.03
Sample 2	4	67	Collagen alpha-1(II) chain (Fragment) OS=Gallus gallus GN=COL2A1 PE=4 SV=2	tr|H9L2B7|H9L2B7_CHICK	R.GFP(+15.99)GLP(+15.99)GPSGEP(+15.99)GK.Q	N	28.67	1343.64	14	0.8	672.826	2	18.57		F18:254	3	814	827	Oxidation or Hydroxylation	P3:Oxidation or Hydroxylation:17.01;P6:Oxidation or Hydroxylation:45.01;P12:Oxidation or Hydroxylation:5.03
Sample 2	4	68	Alpha 1 type IIA collagen OS=Gallus gallus GN=COL2A1 PE=2 SV=1	tr|Q90W37|Q90W37_CHICK	R.GFP(+15.99)GLP(+15.99)GPSGEP(+15.99)GK.Q	N	28.67	1343.64	14	0.8	672.826	2	18.57		F18:254	3	926	939	Oxidation or Hydroxylation	P3:Oxidation or Hydroxylation:17.01;P6:Oxidation or Hydroxylation:45.01;P12:Oxidation or Hydroxylation:5.03
Sample 2	1	1	Collagen alpha-2(I) chain OS=Gallus gallus GN=COL1A2 PE=4 SV=1	tr|F1P0H9|F1P0H9_CHICK	K.GETGPAGPP(+15.99)GFQGLP(+15.99)GPSGPAGEAGKP(+15.99)GER.G	Y	53.16	2776.31	30	0.9	926.443	3	18.63		F18:256	2	543	572	Oxidation or Hydroxylation	P9:Oxidation or Hydroxylation:76.73;P15:Oxidation or Hydroxylation:58.52;P27:Oxidation or Hydroxylation:74.64
Sample 2	2	4	Collagen alpha-1(I) chain OS=Gallus gallus GN=COL1A1 PE=1 SV=3	P02457|CO1A1_CHICK	R.GPP(+15.99)GPMGPPGLAGPP(+15.99)GEAGR.E	Y	48.34	1799.86	20	1.5	900.94	2	18.72		F18:259	2	984	1003	Oxidation or Hydroxylation	P3:Oxidation or Hydroxylation:11.06;P15:Oxidation or Hydroxylation:27.96
Sample 2	1	1	Collagen alpha-2(I) chain OS=Gallus gallus GN=COL1A2 PE=4 SV=1	tr|F1P0H9|F1P0H9_CHICK	R.GDPGPVGPVGPA.G	Y	28.62	1018.51	12	1.8	1019.52	1	18.85		F18:263	1	978	989
Sample 2	2	4	Collagen alpha-1(I) chain OS=Gallus gallus GN=COL1A1 PE=1 SV=3	P02457|CO1A1_CHICK	A.GVAVPGPMGPAGPR.G	Y	34.5	1261.66	14	0.6	631.838	2	18.97		F18:266	2	163	176
Sample 2	2	4	Collagen alpha-1(I) chain OS=Gallus gallus GN=COL1A1 PE=1 SV=3	P02457|CO1A1_CHICK	R.GPP(+15.99)GPMGPPGLAGPPGEAGR(+15.99).E	Y	36.37	1799.86	20	0.9	900.939	2	19.13		F18:271	1	984	1003	Oxidation or Hydroxylation	P3:Oxidation or Hydroxylation:14.02;R20:Oxidation or Hydroxylation:0.00
Sample 2	2	4	Collagen alpha-1(I) chain OS=Gallus gallus GN=COL1A1 PE=1 SV=3	P02457|CO1A1_CHICK	K.SAGVAVPGPMGPAGPR.G	Y	25.65	1419.73	16	1	710.873	2	19.25		F18:274	2	161	176
Sample 2	2	4	Collagen alpha-1(I) chain OS=Gallus gallus GN=COL1A1 PE=1 SV=3	P02457|CO1A1_CHICK	K.SAGVAVPGP(+15.99)MGPAGPR.G	Y	32.07	1435.72	16	1	718.87	2	19.3		F18:276	2	161	176	Oxidation or Hydroxylation	P9:Oxidation or Hydroxylation:18.00
Sample 2	2	4	Collagen alpha-1(I) chain OS=Gallus gallus GN=COL1A1 PE=1 SV=3	P02457|CO1A1_CHICK	R.GFP(+15.99)GLP(+15.99)GPSGEPGK.Q	N	36.76	1327.64	14	0.6	664.828	2	19.33		F18:277	4	960	973	Oxidation or Hydroxylation	P3:Oxidation or Hydroxylation:14.02;P6:Oxidation or Hydroxylation:45.01
Sample 2	4	66	Alpha 1 type II procollagen (Fragment) OS=Gallus gallus GN=COL2A1 PE=4 SV=1	tr|Q7T2Z7|Q7T2Z7_CHICK	R.GFP(+15.99)GLP(+15.99)GPSGEPGK.Q	N	36.76	1327.64	14	0.6	664.828	2	19.33		F18:277	4	775	788	Oxidation or Hydroxylation	P3:Oxidation or Hydroxylation:14.02;P6:Oxidation or Hydroxylation:45.01
Sample 2	4	67	Collagen alpha-1(II) chain (Fragment) OS=Gallus gallus GN=COL2A1 PE=4 SV=2	tr|H9L2B7|H9L2B7_CHICK	R.GFP(+15.99)GLP(+15.99)GPSGEPGK.Q	N	36.76	1327.64	14	0.6	664.828	2	19.33		F18:277	4	814	827	Oxidation or Hydroxylation	P3:Oxidation or Hydroxylation:14.02;P6:Oxidation or Hydroxylation:45.01
Sample 2	4	68	Alpha 1 type IIA collagen OS=Gallus gallus GN=COL2A1 PE=2 SV=1	tr|Q90W37|Q90W37_CHICK	R.GFP(+15.99)GLP(+15.99)GPSGEPGK.Q	N	36.76	1327.64	14	0.6	664.828	2	19.33		F18:277	4	926	939	Oxidation or Hydroxylation	P3:Oxidation or Hydroxylation:14.02;P6:Oxidation or Hydroxylation:45.01
Sample 2	1	1	Collagen alpha-2(I) chain OS=Gallus gallus GN=COL1A2 PE=4 SV=1	tr|F1P0H9|F1P0H9_CHICK	K.GAAGLP(+15.99)GVAGAP(+15.99)GLPGPR(+15.99).G	Y	39.31	1561.82	18	1.1	781.919	2	19.6		F18:286	3	309	326	Oxidation or Hydroxylation	P6:Oxidation or Hydroxylation:123.34;P12:Oxidation or Hydroxylation:32.97;R18:Oxidation or Hydroxylation:0.00
Sample 2	1	1	Collagen alpha-2(I) chain OS=Gallus gallus GN=COL1A2 PE=4 SV=1	tr|F1P0H9|F1P0H9_CHICK	R.GEIGLP(+15.99)GSSGPVGP(+15.99)PGNP(+15.99)GANGLPGAK(+15.99).G	Y	31.66	2417.18	27	0.2	806.735	3	19.69		F18:289	1	282	308	Oxidation or Hydroxylation	P6:Oxidation or Hydroxylation:79.02;P14:Oxidation or Hydroxylation:0.00;P18:Oxidation or Hydroxylation:22.45;K27:Oxidation or Hydroxylation:0.00
Sample 2	2	4	Collagen alpha-1(I) chain OS=Gallus gallus GN=COL1A1 PE=1 SV=3	P02457|CO1A1_CHICK	R.GFPGLP(+15.99)GPSGEP(+15.99)GK.Q	N	31.14	1327.64	14	1.3	664.828	2	20.22		F18:305	1	960	973	Oxidation or Hydroxylation	P6:Oxidation or Hydroxylation:47.09;P12:Oxidation or Hydroxylation:5.99
Sample 2	4	66	Alpha 1 type II procollagen (Fragment) OS=Gallus gallus GN=COL2A1 PE=4 SV=1	tr|Q7T2Z7|Q7T2Z7_CHICK	R.GFPGLP(+15.99)GPSGEP(+15.99)GK.Q	N	31.14	1327.64	14	1.3	664.828	2	20.22		F18:305	1	775	788	Oxidation or Hydroxylation	P6:Oxidation or Hydroxylation:47.09;P12:Oxidation or Hydroxylation:5.99
Sample 2	4	67	Collagen alpha-1(II) chain (Fragment) OS=Gallus gallus GN=COL2A1 PE=4 SV=2	tr|H9L2B7|H9L2B7_CHICK	R.GFPGLP(+15.99)GPSGEP(+15.99)GK.Q	N	31.14	1327.64	14	1.3	664.828	2	20.22		F18:305	1	814	827	Oxidation or Hydroxylation	P6:Oxidation or Hydroxylation:47.09;P12:Oxidation or Hydroxylation:5.99
Sample 2	4	68	Alpha 1 type IIA collagen OS=Gallus gallus GN=COL2A1 PE=2 SV=1	tr|Q90W37|Q90W37_CHICK	R.GFPGLP(+15.99)GPSGEP(+15.99)GK.Q	N	31.14	1327.64	14	1.3	664.828	2	20.22		F18:305	1	926	939	Oxidation or Hydroxylation	P6:Oxidation or Hydroxylation:47.09;P12:Oxidation or Hydroxylation:5.99
Sample 2	1	1	Collagen alpha-2(I) chain OS=Gallus gallus GN=COL1A2 PE=4 SV=1	tr|F1P0H9|F1P0H9_CHICK	R.GSDGSAGPTGPAGPIGAAGPP(+15.99)GF(+15.99)PGAP(+15.99)GAK.G	Y	25.98	2520.19	30	0.4	841.07	3	20.82		F18:321	1	234	263	Oxidation or Hydroxylation	P21:Oxidation or Hydroxylation:0.00;F23:Oxidation or Hydroxylation:0.00;P27:Oxidation or Hydroxylation:0.00
Sample 2	1	1	Collagen alpha-2(I) chain OS=Gallus gallus GN=COL1A2 PE=4 SV=1	tr|F1P0H9|F1P0H9_CHICK	K.GP(+15.99)KGETGPTGAIGPIGASGPP(+15.99)GPVGAA.G	Y	31.19	2301.16	27	0.7	1151.59	2	21.11		F18:330	2	744	770	Oxidation or Hydroxylation	P2:Oxidation or Hydroxylation:0.00;P21:Oxidation or Hydroxylation:9.34
Sample 2	1	1	Collagen alpha-2(I) chain OS=Gallus gallus GN=COL1A2 PE=4 SV=1	tr|F1P0H9|F1P0H9_CHICK	K.GP(+15.99)KGETGPTGAIGPIGASGP(+15.99)PGPVGAA.G	Y	29.01	2301.16	27	1.7	768.062	3	21.17		F18:332	3	744	770	Oxidation or Hydroxylation	P2:Oxidation or Hydroxylation:0.00;P20:Oxidation or Hydroxylation:0.00
Sample 2	1	1	Collagen alpha-2(I) chain OS=Gallus gallus GN=COL1A2 PE=4 SV=1	tr|F1P0H9|F1P0H9_CHICK	K.GPKGETGPTGAIGPIGASGP(+15.99)PGPVGAA.G	Y	24.58	2285.16	27	0.7	762.73	3	21.2		F18:333	2	744	770	Oxidation or Hydroxylation	P20:Oxidation or Hydroxylation:0.00
Sample 2	1	1	Collagen alpha-2(I) chain OS=Gallus gallus GN=COL1A2 PE=4 SV=1	tr|F1P0H9|F1P0H9_CHICK	K.GP(+15.99)KGETGPTGAIGPIGASGPPGP(+15.99)VGAA.G	Y	17.37	2301.16	27	1.3	1151.59	2	21.5		F18:341	1	744	770	Oxidation or Hydroxylation	P2:Oxidation or Hydroxylation:0.00;P23:Oxidation or Hydroxylation:0.00
Sample 2	8	54	Leukocyte ribonuclease A-2 OS=Gallus gallus PE=2 SV=1	tr|Q27J90|Q27J90_CHICK	R.GGLPVHLDGTSP	Y	36.09	1148.58	12	1.4	1149.59	1	21.61		F18:343	3	128	139
Sample 2	8	55	Ribonuclease homolog OS=Gallus gallus PE=2 SV=1	P30374|RSFR_CHICK	R.GGLPVHLDGTSP	Y	36.09	1148.58	12	1.4	1149.59	1	21.61		F18:343	3	128	139
Sample 2	2	4	Collagen alpha-1(I) chain OS=Gallus gallus GN=COL1A1 PE=1 SV=3	P02457|CO1A1_CHICK	R.GLP(+15.99)GPP(+15.99)GAP(+15.99)GPQGF.Q	Y	37.67	1295.61	14	0.5	648.815	2	21.81		F18:346	4	177	190	Oxidation or Hydroxylation	P3:Oxidation or Hydroxylation:60.92;P6:Oxidation or Hydroxylation:26.02;P9:Oxidation or Hydroxylation:52.04
Sample 2	1	1	Collagen alpha-2(I) chain OS=Gallus gallus GN=COL1A2 PE=4 SV=1	tr|F1P0H9|F1P0H9_CHICK	R.GDP(+15.99)GPVGPVGPAGAFGPR.G	Y	48.67	1619.81	18	0.7	810.911	2	21.86		F18:348	4	978	995	Oxidation or Hydroxylation	P3:Oxidation or Hydroxylation:11.06
Sample 2	10	28	Histone H2A-III OS=Gallus gallus PE=1 SV=2	P35062|H2A3_CHICK	R.AGLQFPVGR.V	Y	39.28	943.524	9	1	472.77	2	22.19		F18:358	2	22	30
Sample 2	10	29	Histone H2A-IV OS=Gallus gallus PE=1 SV=2	P02263|H2A4_CHICK	R.AGLQFPVGR.V	Y	39.28	943.524	9	1	472.77	2	22.19		F18:358	2	22	30
Sample 2	10	30	Histone H2A OS=Gallus gallus GN=H2A-VI PE=3 SV=2	tr|Q92069|Q92069_CHICK	R.AGLQFPVGR.V	Y	39.28	943.524	9	1	472.77	2	22.19		F18:358	2	22	30
Sample 2	10	31	Histone H2A.J OS=Gallus gallus GN=H2A-IX PE=3 SV=1	P70082|H2AJ_CHICK	R.AGLQFPVGR.V	Y	39.28	943.524	9	1	472.77	2	22.19		F18:358	2	22	30
Sample 2	10	32	Histone H2A (Fragment) OS=Gallus gallus GN=LOC101751709 PE=3 SV=1	tr|R4GJP9|R4GJP9_CHICK	R.AGLQFPVGR.V	Y	39.28	943.524	9	1	472.77	2	22.19		F18:358	2	22	30
Sample 2	10	33	Histone H2A OS=Gallus gallus GN=H2AFX PE=3 SV=1	tr|R4GJN7|R4GJN7_CHICK	R.AGLQFPVGR.V	Y	39.28	943.524	9	1	472.77	2	22.19		F18:358	2	22	30
Sample 2	10	58	Histone H2A (Fragment) OS=Gallus gallus PE=3 SV=1	tr|Q788R4|Q788R4_CHICK	R.AGLQFPVGR.V	Y	39.28	943.524	9	1	472.77	2	22.19		F18:358	2	22	30
Sample 2	10	59	Histone H2A (Fragment) OS=Gallus gallus PE=3 SV=1	tr|Q92064|Q92064_CHICK	R.AGLQFPVGR.V	Y	39.28	943.524	9	1	472.77	2	22.19		F18:358	2	22	30
Sample 2	10	60	Histone H2A (Fragment) OS=Gallus gallus PE=3 SV=1	tr|Q788R3|Q788R3_CHICK	R.AGLQFPVGR.V	Y	39.28	943.524	9	1	472.77	2	22.19		F18:358	2	22	30
Sample 2	10	61	Histone H2A OS=Gallus gallus GN=H2AFV PE=3 SV=2	tr|F2Z4M5|F2Z4M5_CHICK	R.AGLQFPVGR.I	Y	39.28	943.524	9	1	472.77	2	22.19		F18:358	2	24	32
Sample 2	10	62	Histone H2A.V OS=Gallus gallus GN=H2AFV PE=1 SV=2	P02272|H2AV_CHICK	R.AGLQFPVGR.I	Y	39.28	943.524	9	1	472.77	2	22.19		F18:358	2	24	32
Sample 2	10	63	Histone H2A.Z OS=Gallus gallus GN=H2AFZ PE=1 SV=3	Q5ZMD6|H2AZ_CHICK	R.AGLQFPVGR.I	Y	39.28	943.524	9	1	472.77	2	22.19		F18:358	2	24	32
Sample 2	10	64	Histone H2A OS=Gallus gallus PE=3 SV=2	tr|E1BVN0|E1BVN0_CHICK	L.AGLQFPVGR.V	Y	39.28	943.524	9	1	472.77	2	22.19		F18:358	2	23	31
Sample 2	10	65	Histone H2A (Fragment) OS=Gallus gallus GN=Gga.24422 PE=3 SV=2	tr|F1P5G5|F1P5G5_CHICK	L.AGLQFPVGR.V	Y	39.28	943.524	9	1	472.77	2	22.19		F18:358	2	32	40
Sample 2	1	1	Collagen alpha-2(I) chain OS=Gallus gallus GN=COL1A2 PE=4 SV=1	tr|F1P0H9|F1P0H9_CHICK	R.GFP(+15.99)GTP(+15.99)GLP(+15.99)GFK.G	Y	35.45	1221.6	12	0.4	611.809	2	22.39		F18:364	2	165	176	Oxidation or Hydroxylation	P3:Oxidation or Hydroxylation:12.28;P6:Oxidation or Hydroxylation:38.32;P9:Oxidation or Hydroxylation:0.00
Sample 2	1	1	Collagen alpha-2(I) chain OS=Gallus gallus GN=COL1A2 PE=4 SV=1	tr|F1P0H9|F1P0H9_CHICK	R.GDPGPVGPVGPAGAFGPR.G	Y	51.62	1603.81	18	1.3	802.914	2	22.69		F18:373	4	978	995
Sample 2	1	1	Collagen alpha-2(I) chain OS=Gallus gallus GN=COL1A2 PE=4 SV=1	tr|F1P0H9|F1P0H9_CHICK	K.GPSGEAGAAGPP(+15.99)GTP(+15.99)GPQGIL.G	Y	31.24	1818.87	21	1.6	910.446	2	23.14		F18:384	2	846	866	Oxidation or Hydroxylation	P12:Oxidation or Hydroxylation:30.46;P15:Oxidation or Hydroxylation:9.40
Sample 2	1	1	Collagen alpha-2(I) chain OS=Gallus gallus GN=COL1A2 PE=4 SV=1	tr|F1P0H9|F1P0H9_CHICK	K.GETGPTGAIGPIGASGP(+15.99)PGPVGAA.G	Y	26.24	2003	24	1.5	1002.51	2	23.64		F18:393	2	747	770	Oxidation or Hydroxylation	P17:Oxidation or Hydroxylation:0.00
Sample 2	1	1	Collagen alpha-2(I) chain OS=Gallus gallus GN=COL1A2 PE=4 SV=1	tr|F1P0H9|F1P0H9_CHICK	K.GETGPTGAIGPIGASGPP(+15.99)GPVGAA.G	Y	30.9	2003	24	1	1002.51	2	24.15		F18:404	2	747	770	Oxidation or Hydroxylation	P18:Oxidation or Hydroxylation:0.00
Sample 2	1	1	Collagen alpha-2(I) chain OS=Gallus gallus GN=COL1A2 PE=4 SV=1	tr|F1P0H9|F1P0H9_CHICK	R.TGEQGIAGPPGF(+15.99)AGEKGPSGEAGAAGPP(+15.99)GTP(+15.99)GPQGIL.G	Y	26.05	3331.6	37	0.8	1111.54	3	24.41		F18:410	4	830	866	Oxidation or Hydroxylation	F12:Oxidation or Hydroxylation:0.00;P28:Oxidation or Hydroxylation:26.93;P31:Oxidation or Hydroxylation:49.79
Sample 2	1	1	Collagen alpha-2(I) chain OS=Gallus gallus GN=COL1A2 PE=4 SV=1	tr|F1P0H9|F1P0H9_CHICK	R.GDP(+15.99)GPVGPVGPAGAF.G	Y	40.13	1309.63	15	0.8	655.823	2	26.21		F18:448	2	978	992	Oxidation or Hydroxylation	P3:Oxidation or Hydroxylation:0.00
Sample 2	7	12	Uncharacterized protein OS=Gallus gallus GN=LCN8 PE=3 SV=2	tr|E1C0K1|E1C0K1_CHICK	A.LASNTDFFLR.E	Y	36.31	1182.6	10	1.2	592.31	2	26.28		F18:450	2	39	48
Sample 2	7	14	Extracellular fatty acid-binding protein OS=Gallus gallus GN=EXFABP PE=1 SV=2	P21760|EXFAB_CHICK	A.LASNTDFFLR.E	Y	36.31	1182.6	10	1.2	592.31	2	26.28		F18:450	2	39	48
Sample 2	7	52	Extracellular fatty acid binding protein (Fragment) OS=Gallus gallus GN=Ex-FABP PE=4 SV=1	tr|F6JXW3|F6JXW3_CHICK	A.LASNTDFFLR.E	Y	36.31	1182.6	10	1.2	592.31	2	26.28		F18:450	2	10	19
Sample 2	2	4	Collagen alpha-1(I) chain OS=Gallus gallus GN=COL1A1 PE=1 SV=3	P02457|CO1A1_CHICK	K.SGEYWIDPNQGC(+57.02)NLDAIK.V	Y	32.31	2078.94	18	2	1040.48	2	26.33		F18:451	1	1260	1277	Carbamidomethylation	C12:Carbamidomethylation:1000.00
Sample 2	3	2	Serum albumin OS=Gallus gallus GN=ALB PE=4 SV=6	tr|F2Z4L6|F2Z4L6_CHICK	D.TKYVPPPFNPDM(+15.99)FSFDEK.L	Y	33.41	2174	18	0.9	725.676	3	26.82		F18:461	4	473	490	Oxidation (M)	M12:Oxidation (M):1000.00
Sample 2	3	3	Serum albumin OS=Gallus gallus GN=ALB PE=1 SV=2	P19121|ALBU_CHICK	D.TKYVPPPFNPDM(+15.99)FSFDEK.L	Y	33.41	2174	18	0.9	725.676	3	26.82		F18:461	4	523	540	Oxidation (M)	M12:Oxidation (M):1000.00
Sample 2	9	10	Decorin OS=Gallus gallus GN=DCN PE=1 SV=1	P28675|PGS2_CHICK	K.GLPPSLTELHLDGN.K	Y	32.08	1461.75	14	0.7	731.881	2	27.05		F18:468	1	216	229
Sample 2	9	11	Decorin OS=Gallus gallus GN=DCN PE=4 SV=2	tr|E1BRE9|E1BRE9_CHICK	K.GLPPSLTELHLDGN.K	Y	32.08	1461.75	14	0.7	731.881	2	27.05		F18:468	1	216	229
Sample 2	3	2	Serum albumin OS=Gallus gallus GN=ALB PE=4 SV=9	tr|F2Z4L6|F2Z4L6_CHICK	K.ADPERNEC(+57.02)FLSF.K	Y	30.48	1483.64	12	1	742.828	2	27.91		F18:481	1	71	82	Carbamidomethylation	C8:Carbamidomethylation:1000.00
Sample 2	3	3	Serum albumin OS=Gallus gallus GN=ALB PE=1 SV=2	P19121|ALBU_CHICK	K.ADPERNEC(+57.02)FLSF.K	Y	30.48	1483.64	12	1	742.828	2	27.91		F18:481	1	121	132	Carbamidomethylation	C8:Carbamidomethylation:1000.00
Sample 2	5	8	SPARC OS=Gallus gallus GN=SPARC PE=4 SV=1	tr|F1P291|F1P291_CHICK	A.C(+57.02)LDTELTEFPLR.M	Y	37.02	1492.72	12	0.1	747.369	2	28.5		F18:496	2	150	161	Carbamidomethylation	C1:Carbamidomethylation:1000.00
Sample 2	5	9	SPARC OS=Gallus gallus GN=SPARC PE=2 SV=1	P36377|SPRC_CHICK	A.C(+57.02)LDTELTEFPLR.M	Y	37.02	1492.72	12	0.1	747.369	2	28.5		F18:496	2	150	161	Carbamidomethylation	C1:Carbamidomethylation:1000.00
Sample 2	3	2	Serum albumin OS=Gallus gallus GN=ALB PE=4 SV=5	tr|F2Z4L6|F2Z4L6_CHICK	D.TKYVPPPFNPDMF.S	Y	33.9	1551.74	13	1.2	776.88	2	29.51		F18:512	2	473	485
Sample 2	3	3	Serum albumin OS=Gallus gallus GN=ALB PE=1 SV=2	P19121|ALBU_CHICK	D.TKYVPPPFNPDMF.S	Y	33.9	1551.74	13	1.2	776.88	2	29.51		F18:512	2	523	535
Sample 2	3	2	Serum albumin OS=Gallus gallus GN=ALB PE=4 SV=3	tr|F2Z4L6|F2Z4L6_CHICK	K.YVPPPFNPDM(+15.99)FSFDEK.L	Y	38.76	1944.86	16	0.5	649.294	3	29.54		F18:513	3	475	490	Oxidation (M)	M10:Oxidation (M):1000.00
Sample 2	3	3	Serum albumin OS=Gallus gallus GN=ALB PE=1 SV=2	P19121|ALBU_CHICK	K.YVPPPFNPDM(+15.99)FSFDEK.L	Y	38.76	1944.86	16	0.5	649.294	3	29.54		F18:513	3	525	540	Oxidation (M)	M10:Oxidation (M):1000.00
Sample 2	12	4011	Uncharacterized protein OS=Gallus gallus GN=Gga.51358 PE=3 SV=2	tr|F1N9P4|F1N9P4_CHICK	R.LQGIVSW.G	Y	28.8	801.438	7	1.2	802.447	1	29.97		F18:522	2	248	254
Sample 2	3	2	Serum albumin OS=Gallus gallus GN=ALB PE=4 SV=2	tr|F2Z4L6|F2Z4L6_CHICK	K.YVPPPFNPDMF.S	Y	40.12	1322.6	11	0.5	662.308	2	34.37		F18:589	2	475	485
Sample 2	3	3	Serum albumin OS=Gallus gallus GN=ALB PE=1 SV=2	P19121|ALBU_CHICK	K.YVPPPFNPDMF.S	Y	40.12	1322.6	11	0.5	662.308	2	34.37		F18:589	2	525	535
Sample 2	3	2	Serum albumin OS=Gallus gallus GN=ALB PE=4 SV=14	tr|F2Z4L6|F2Z4L6_CHICK	K.C(+57.02)VANEDAPEC(+57.02)SKPLPSIILDEIC(+57.02)QVE.K	Y	17.76	2985.38	26	1.5	996.135	3	35.61		F18:607	1	30	55	Carbamidomethylation	C1:Carbamidomethylation:1000.00;C10:Carbamidomethylation:1000.00;C23:Carbamidomethylation:1000.00
Sample 2	3	3	Serum albumin OS=Gallus gallus GN=ALB PE=1 SV=2	P19121|ALBU_CHICK	K.C(+57.02)VANEDAPEC(+57.02)SKPLPSIILDEIC(+57.02)QVE.K	Y	17.76	2985.38	26	1.5	996.135	3	35.61		F18:607	1	80	105	Carbamidomethylation	C1:Carbamidomethylation:1000.00;C10:Carbamidomethylation:1000.00;C23:Carbamidomethylation:1000.00
Sample 2	11	43	Alpha-1 type XI collagen (Fragment) OS=Gallus gallus PE=2 SV=1	tr|Q90796|Q90796_CHICK	F.GFEVGPVC(+57.02)FLG	Y	29.42	1180.56	11	1.1	591.287	2	35.68		F18:609	2	878	888	Carbamidomethylation	C8:Carbamidomethylation:1000.00
Sample 2	1	1	Collagen alpha-2(I) chain OS=Gallus gallus GN=COL1A2 PE=4 SV=1	tr|F1P0H9|F1P0H9_CHICK	R.LPILDIAPL.D	Y	20.46	963.6	9	0.1	482.808	2	37.67		F18:635	1	1336	1344
Sample 2	2	4	Collagen alpha-1(I) chain OS=Gallus gallus GN=COL1A1 PE=1 SV=3	P02457|CO1A1_CHICK	F.GIDIGPVC(+57.02)FL	Y	17.73	1089.55	10	0.8	545.784	2	38.05		F18:639	1	1444	1453	Carbamidomethylation	C8:Carbamidomethylation:1000.00
Sample 2	3	2	Serum albumin OS=Gallus gallus GN=ALB PE=4 SV=7	tr|F2Z4L6|F2Z4L6_CHICK	K.C(+57.02)VANEDAPEC(+57.02)SKPLPSIILDEIC(+57.02)QVEKL.R	Y	33.32	3226.56	28	0.1	1076.53	3	38.5		F18:643	1	30	57	Carbamidomethylation	C1:Carbamidomethylation:1000.00;C10:Carbamidomethylation:1000.00;C23:Carbamidomethylation:1000.00
Sample 2	3	3	Serum albumin OS=Gallus gallus GN=ALB PE=1 SV=2	P19121|ALBU_CHICK	K.C(+57.02)VANEDAPEC(+57.02)SKPLPSIILDEIC(+57.02)QVEKL.R	Y	33.32	3226.56	28	0.1	1076.53	3	38.5		F18:643	1	80	107	Carbamidomethylation	C1:Carbamidomethylation:1000.00;C10:Carbamidomethylation:1000.00;C23:Carbamidomethylation:1000.00
Sample 2	3	2	Serum albumin OS=Gallus gallus GN=ALB PE=4 SV=11	tr|F2Z4L6|F2Z4L6_CHICK	C.VANEDAPEC(+57.02)SKPLPSIILDEIC(+57.02)QVEKL.R	Y	26.28	3066.53	27	0.4	1023.18	3	38.67		F18:645	1	31	57	Carbamidomethylation	C9:Carbamidomethylation:1000.00;C22:Carbamidomethylation:1000.00
Sample 2	3	3	Serum albumin OS=Gallus gallus GN=ALB PE=1 SV=2	P19121|ALBU_CHICK	C.VANEDAPEC(+57.02)SKPLPSIILDEIC(+57.02)QVEKL.R	Y	26.28	3066.53	27	0.4	1023.18	3	38.67		F18:645	1	81	107	Carbamidomethylation	C9:Carbamidomethylation:1000.00;C22:Carbamidomethylation:1000.00
Sample 2	2	4	Collagen alpha-1(I) chain OS=Gallus gallus GN=COL1A1 PE=1 SV=3	P02457|CO1A1_CHICK	M.DVGAPDQEFGIDIGPVC(+57.02)FL	Y	26.05	2047.96	19	1.2	1024.99	2	40.71		F18:661	1	1435	1453	Carbamidomethylation	C17:Carbamidomethylation:1000.00
