# Supplementary material for: Bone protein “extractomics”: comparing the efficiency of bone protein extractions of Gallus gallus in tandem mass spectrometry, with an eye towards paleoproteomics
Source: PeerJ. 2016 Oct 27;4:e2603. doi: 10.7717/peerj.2603 (PMC5088622; doi:10.7717/peerj.2603)
Supplement: Table S8 [file peerj-04-2603-s012.xlsx]

## Sheet: Peptides
Table S8. Peptides identified in samples from Method 4, dialyzed HCl (20 mL/g) (20-HCl-D) @ 1% FDR
Sample #	Protein Group	Protein ID	Protein Description	Protein Accession	Peptide	Unique	-10lgP	Mass	Length	ppm	m/z	z	RT	Area	Scan	#Spec	Start	End	PTM	AScore
Sample 1	2	4	Collagen alpha-1(I) chain OS=Gallus gallus GN=COL1A1 PE=1 SV=3	P02457|CO1A1_CHICK	R.DGAAGPKGDRGETGPAGP(+15.99)PGAP(+15.99)GAPGAP(+15.99)GPVGPAGK.N	Y	24.28	3092.49	36	1.4	774.131	4	13.26		F5:107	1	1016	1051	Oxidation or Hydroxylation	P18:Oxidation or Hydroxylation:0.00;P22:Oxidation or Hydroxylation:28.36;P28:Oxidation or Hydroxylation:14.04
Sample 1	2	4	Collagen alpha-1(I) chain OS=Gallus gallus GN=COL1A1 PE=1 SV=3	P02457|CO1A1_CHICK	R.GAP(+15.99)GPP(+15.99)GAVGAAGKDGEAGAQGPP(+15.99)GPTGPAGER.G	Y	49.39	2855.34	33	1.1	952.789	3	13.84		F5:114	2	588	620	Oxidation or Hydroxylation	P3:Oxidation or Hydroxylation:32.28;P6:Oxidation or Hydroxylation:40.00;P24:Oxidation or Hydroxylation:217.79
Sample 1	2	4	Collagen alpha-1(I) chain OS=Gallus gallus GN=COL1A1 PE=1 SV=3	P02457|CO1A1_CHICK	K.GDRGETGPAGPP(+15.99)GAP(+15.99)GAP(+15.99)GAPGPVGPAGK.N	Y	29.1	2496.2	29	1.5	833.075	3	13.94		F5:117	1	1023	1051	Oxidation or Hydroxylation	P12:Oxidation or Hydroxylation:0.00;P15:Oxidation or Hydroxylation:0.00;P18:Oxidation or Hydroxylation:0.00
Sample 1	2	4	Collagen alpha-1(I) chain OS=Gallus gallus GN=COL1A1 PE=1 SV=3	P02457|CO1A1_CHICK	R.GAP(+15.99)GPP(+15.99)GAVGAAGKDGEAGAQGPPGPTGPAGER.G	Y	45.77	2839.35	33	1.7	947.458	3	14.36		F5:124	2	588	620	Oxidation or Hydroxylation	P3:Oxidation or Hydroxylation:20.41;P6:Oxidation or Hydroxylation:17.01
Sample 1	2	4	Collagen alpha-1(I) chain OS=Gallus gallus GN=COL1A1 PE=1 SV=3	P02457|CO1A1_CHICK	R.GSAGPP(+15.99)GATGFP(+15.99)GAAGR.V	Y	49.22	1458.69	17	0.9	730.351	2	14.8		F5:132	4	855	871	Oxidation or Hydroxylation	P6:Oxidation or Hydroxylation:27.96;P12:Oxidation or Hydroxylation:27.96
Sample 1	2	4	Collagen alpha-1(I) chain OS=Gallus gallus GN=COL1A1 PE=1 SV=3	P02457|CO1A1_CHICK	R.GEP(+15.99)GPAGLP(+15.99)GPAGER.G	Y	43.45	1392.66	15	0.3	697.339	2	14.83		F5:133	4	462	476	Oxidation or Hydroxylation	P3:Oxidation or Hydroxylation:7.32;P9:Oxidation or Hydroxylation:48.87
Sample 1	1	1	Collagen alpha-2(I) chain OS=Gallus gallus GN=COL1A2 PE=4 SV=1	tr|F1P0H9|F1P0H9_CHICK	R.GP(+15.99)SGPPGPDGNKGEP(+15.99)GNVGPAGAP(+15.99)GPAGPGGIP(+15.99)GER.G	Y	37.3	3191.49	36	1.2	1064.84	3	15.52		F5:150	1	609	644	Oxidation or Hydroxylation	P2:Oxidation or Hydroxylation:0.00;P15:Oxidation or Hydroxylation:22.37;P24:Oxidation or Hydroxylation:34.30;P33:Oxidation or Hydroxylation:22.37
Sample 1	24	69	Bone sialoprotein 2 OS=Gallus gallus GN=IBSP PE=1 SV=1	P79780|SIAL_CHICK	R.YAYPPLHR.Y	Y	36.17	1015.52	8	0.7	508.77	2	15.79		F5:157	3	48	55
Sample 1	24	70	Bone sialoprotein 2 OS=Gallus gallus GN=IBSP PE=4 SV=1	tr|F6TAB6|F6TAB6_CHICK	R.YAYPPLHR.Y	Y	36.17	1015.52	8	0.7	508.77	2	15.79		F5:157	3	48	55
Sample 1	6	6	Apolipoprotein A-I OS=Gallus gallus GN=APOA1 PE=1 SV=2	P08250|APOA1_CHICK	K.VM(+15.99)EQLSNLR.E	Y	32.83	1104.56	9	0.6	553.288	2	16.18		F5:168	2	219	227	Oxidation (M)	M2:Oxidation (M):1000.00
Sample 1	8	13	Uncharacterized protein OS=Gallus gallus GN=DMP1 PE=4 SV=2	tr|F1NUV7|F1NUV7_CHICK	R.SAVSDLDT(+79.97)EEEQSR.S	Y	37.2	1644.65	14	1.5	823.334	2	16.24		F5:170	1	303	316	Phosphorylation (STY)	T8:Phosphorylation (STY):55.60
Sample 1	1	1	Collagen alpha-2(I) chain OS=Gallus gallus GN=COL1A2 PE=4 SV=1	tr|F1P0H9|F1P0H9_CHICK	R.GLHGEFGVP(+15.99)GP(+15.99)AGPR.G	Y	28.55	1478.73	15	0.4	493.916	3	16.27		F5:171	1	573	587	Oxidation or Hydroxylation	P9:Oxidation or Hydroxylation:26.52;P11:Oxidation or Hydroxylation:47.09
Sample 1	1	1	Collagen alpha-2(I) chain OS=Gallus gallus GN=COL1A2 PE=4 SV=1	tr|F1P0H9|F1P0H9_CHICK	R.GLHGEFGVP(+15.99)GPAGPR(+15.99).G	Y	40.16	1478.73	15	1.3	740.371	2	16.3		F5:172	1	573	587	Oxidation or Hydroxylation	P9:Oxidation or Hydroxylation:26.31;R15:Oxidation or Hydroxylation:8.26
Sample 1	1	1	Collagen alpha-2(I) chain OS=Gallus gallus GN=COL1A2 PE=4 SV=1	tr|F1P0H9|F1P0H9_CHICK	R.VGP(+15.99)P(+15.99)GPAGITGPP(+15.99)GPP(+15.99)GPAGK.D	Y	33.37	1840.93	21	1.4	921.475	2	16.5		F5:178	5	794	814	Oxidation or Hydroxylation	P3:Oxidation or Hydroxylation:19.27;P4:Oxidation or Hydroxylation:18.53;P13:Oxidation or Hydroxylation:26.02;P16:Oxidation or Hydroxylation:40.00
Sample 1	1	1	Collagen alpha-2(I) chain OS=Gallus gallus GN=COL1A2 PE=4 SV=1	tr|F1P0H9|F1P0H9_CHICK	R.VGN(sub P)P(+15.99)GPAGITGPP(+15.99)GPP(+15.99)GPAGK.D	Y	19.38	1841.93	21	4.8	921.975	2	16.71		F5:184	1	794	814	Oxidation or Hydroxylation; Mutation	P4:Oxidation or Hydroxylation:14.02;P13:Oxidation or Hydroxylation:14.02;P16:Oxidation or Hydroxylation:0.00
Sample 1	2	4	Collagen alpha-1(I) chain OS=Gallus gallus GN=COL1A1 PE=1 SV=3	P02457|CO1A1_CHICK	R.GFP(+15.99)GADGIAGPKGPPGER(+15.99).G	Y	43.67	1710.83	18	0.9	856.424	2	16.83		F5:188	2	483	500	Oxidation or Hydroxylation	P3:Oxidation or Hydroxylation:7.65;R18:Oxidation or Hydroxylation:0.00
Sample 1	1	1	Collagen alpha-2(I) chain OS=Gallus gallus GN=COL1A2 PE=4 SV=1	tr|F1P0H9|F1P0H9_CHICK	R.GPP(+15.99)GPSGPPGKDGRN(+.98)GLP(+15.99)GPIGPAGVR.G	Y	29.19	2493.27	27	0.7	624.326	4	16.93		F5:191	1	1053	1079	Oxidation or Hydroxylation; Deamidation (NQ)	P3:Oxidation or Hydroxylation:14.02;N15:Deamidation (NQ):1000.00;P18:Oxidation or Hydroxylation:11.10
Sample 1	1	1	Collagen alpha-2(I) chain OS=Gallus gallus GN=COL1A2 PE=4 SV=1	tr|F1P0H9|F1P0H9_CHICK	K.GEIGPAGNVGPTGPAGPR.G	Y	51.48	1602.81	18	0.9	802.414	2	17.1		F5:196	1	264	281
Sample 1	2	4	Collagen alpha-1(I) chain OS=Gallus gallus GN=COL1A1 PE=1 SV=3	P02457|CO1A1_CHICK	K.GSP(+15.99)GADGPIGAP(+15.99)GTP(+15.99)GPQGIAGQR.G	Y	34.81	2162.04	24	1	721.686	3	17.13		F5:197	4	924	947	Oxidation or Hydroxylation	P3:Oxidation or Hydroxylation:24.24;P12:Oxidation or Hydroxylation:27.86;P15:Oxidation or Hydroxylation:18.53
Sample 1	1	1	Collagen alpha-2(I) chain OS=Gallus gallus GN=COL1A2 PE=4 SV=1	tr|F1P0H9|F1P0H9_CHICK	R.GLHGEFGVP(+15.99)GPAGPR.G	Y	47.76	1462.73	15	1.1	732.374	2	17.45		F5:205	4	573	587	Oxidation or Hydroxylation	P9:Oxidation or Hydroxylation:30.83
Sample 1	2	4	Collagen alpha-1(I) chain OS=Gallus gallus GN=COL1A1 PE=1 SV=3	P02457|CO1A1_CHICK	R.GLTGPIGPPGPAGAPGD(+21.98)K(+42.01)GEAGPPGPAGPTGAR.G	Y	18.5	2894.43	33	-4.6	965.812	3	17.5		F5:207	1	753	785	Sodium adduct; Acetylation (K)	D17:Sodium adduct:0.00;K18:Acetylation (K):1000.00
Sample 1	6	6	Apolipoprotein A-I OS=Gallus gallus GN=APOA1 PE=1 SV=2	P08250|APOA1_CHICK	R.LTPYAENLK.N	Y	34.69	1047.56	9	0.4	524.788	2	17.53		F5:208	1	241	249
Sample 1	2	4	Collagen alpha-1(I) chain OS=Gallus gallus GN=COL1A1 PE=1 SV=3	P02457|CO1A1_CHICK	R.GLTGPIGP(+15.99)PGPAGAPGDK(+15.99)GEAGPP(+15.99)GPAGPTGAR.G	Y	44.52	2878.42	33	1	720.613	4	17.59		F5:210	1	753	785	Oxidation or Hydroxylation	P8:Oxidation or Hydroxylation:22.45;K18:Oxidation or Hydroxylation:30.64;P24:Oxidation or Hydroxylation:34.08
Sample 1	2	4	Collagen alpha-1(I) chain OS=Gallus gallus GN=COL1A1 PE=1 SV=3	P02457|CO1A1_CHICK	K.GATGAP(+15.99)GIAGAP(+15.99)GFP(+15.99)GAR.G	Y	46.4	1571.77	18	1.3	786.893	2	18		F5:222	2	387	404	Oxidation or Hydroxylation	P6:Oxidation or Hydroxylation:89.48;P12:Oxidation or Hydroxylation:14.63;P15:Oxidation or Hydroxylation:4.05
Sample 1	10	17	Osteopontin OS=Gallus gallus GN=SPP1 PE=2 SV=3	P23498|OSTP_CHICK	R.GDSVAYGFR.A	Y	39.8	970.451	9	0.4	486.233	2	18.35		F5:234	2	139	147
Sample 1	10	18	Osteopontin OS=Gallus gallus GN=SPP1 PE=4 SV=1	tr|F1NSM8|F1NSM8_CHICK	R.GDSVAYGFR.A	Y	39.8	970.451	9	0.4	486.233	2	18.35		F5:234	2	139	147
Sample 1	1	1	Collagen alpha-2(I) chain OS=Gallus gallus GN=COL1A2 PE=4 SV=1	tr|F1P0H9|F1P0H9_CHICK	R.GLP(+15.99)GESGAVGPAGPIGSR.G	Y	49.57	1593.81	18	0	797.913	2	18.38		F5:235	4	591	608	Oxidation or Hydroxylation	P3:Oxidation or Hydroxylation:115.01
Sample 1	1	1	Collagen alpha-2(I) chain OS=Gallus gallus GN=COL1A2 PE=4 SV=1	tr|F1P0H9|F1P0H9_CHICK	R.GLP(+15.99)GESGAVGP(+31.99)AGPIGSR.G	Y	32.3	1625.8	18	0.4	813.908	2	18.7		F5:246	1	591	608	Oxidation or Hydroxylation; Dihydroxy	P3:Oxidation or Hydroxylation:31.91;P11:Dihydroxy:44.44
Sample 1	1	1	Collagen alpha-2(I) chain OS=Gallus gallus GN=COL1A2 PE=4 SV=1	tr|F1P0H9|F1P0H9_CHICK	R.GDAGPP(+15.99)GMTGFP(+15.99)GAAGR.V	Y	49.72	1546.68	17	0.5	774.349	2	18.85		F5:250	1	777	793	Oxidation or Hydroxylation	P6:Oxidation or Hydroxylation:30.46;P12:Oxidation or Hydroxylation:11.50
Sample 1	1	1	Collagen alpha-2(I) chain OS=Gallus gallus GN=COL1A2 PE=4 SV=1	tr|F1P0H9|F1P0H9_CHICK	R.VGPIGPAGNRGEP(+15.99)GNIGFPGP(+15.99)K.G	Y	42.2	2119.08	22	1	1060.55	2	19.31		F5:264	2	476	497	Oxidation or Hydroxylation	P13:Oxidation or Hydroxylation:11.10;P21:Oxidation or Hydroxylation:0.00
Sample 1	2	4	Collagen alpha-1(I) chain OS=Gallus gallus GN=COL1A1 PE=1 SV=3	P02457|CO1A1_CHICK	R.GFSGLQGPPGP(+15.99)P(+15.99)GAP(+15.99)GEQGPSGASGPAGPR.G	Y	41.53	2688.25	30	1.1	897.092	3	19.42		F5:267	1	1101	1130	Oxidation or Hydroxylation	P11:Oxidation or Hydroxylation:60.15;P12:Oxidation or Hydroxylation:16.76;P15:Oxidation or Hydroxylation:52.22
Sample 1	1	1	Collagen alpha-2(I) chain OS=Gallus gallus GN=COL1A2 PE=4 SV=1	tr|F1P0H9|F1P0H9_CHICK	K.GAAGLP(+15.99)GVAGAP(+15.99)GLPGPR(+15.99).G	Y	40.92	1561.82	18	1.7	781.919	2	19.52		F5:270	2	309	326	Oxidation or Hydroxylation	P6:Oxidation or Hydroxylation:142.42;P12:Oxidation or Hydroxylation:38.16;R18:Oxidation or Hydroxylation:0.00
Sample 1	2	4	Collagen alpha-1(I) chain OS=Gallus gallus GN=COL1A1 PE=1 SV=3	P02457|CO1A1_CHICK	K.SAGVAVPGPMGPAGPR.G	Y	29.52	1419.73	16	-0.1	710.872	2	19.58		F5:272	1	161	176
Sample 1	2	4	Collagen alpha-1(I) chain OS=Gallus gallus GN=COL1A1 PE=1 SV=3	P02457|CO1A1_CHICK	R.GQAGVMGFP(+15.99)GPK.G	Y	47.19	1160.56	12	0.7	581.29	2	19.72		F5:277	3	564	575	Oxidation or Hydroxylation	P9:Oxidation or Hydroxylation:13.67
Sample 1	1	1	Collagen alpha-2(I) chain OS=Gallus gallus GN=COL1A2 PE=4 SV=1	tr|F1P0H9|F1P0H9_CHICK	K.GP(+15.99)KGETGPTGAIGPIGASGPP(+15.99)GPVGAAGPAGPR.G	Y	55.83	2836.45	33	1	946.49	3	19.74		F5:278	1	744	776	Oxidation or Hydroxylation	P2:Oxidation or Hydroxylation:0.00;P21:Oxidation or Hydroxylation:97.31
Sample 1	2	4	Collagen alpha-1(I) chain OS=Gallus gallus GN=COL1A1 PE=1 SV=3	P02457|CO1A1_CHICK	R.GFP(+15.99)GLP(+15.99)GPSGEPGK.Q	N	33.45	1327.64	14	1	664.828	2	19.81		F5:280	4	960	973	Oxidation or Hydroxylation	P3:Oxidation or Hydroxylation:14.02;P6:Oxidation or Hydroxylation:45.01
Sample 1	12	66	Alpha 1 type II procollagen (Fragment) OS=Gallus gallus GN=COL2A1 PE=4 SV=1	tr|Q7T2Z7|Q7T2Z7_CHICK	R.GFP(+15.99)GLP(+15.99)GPSGEPGK.Q	N	33.45	1327.64	14	1	664.828	2	19.81		F5:280	4	775	788	Oxidation or Hydroxylation	P3:Oxidation or Hydroxylation:14.02;P6:Oxidation or Hydroxylation:45.01
Sample 1	12	67	Collagen alpha-1(II) chain (Fragment) OS=Gallus gallus GN=COL2A1 PE=4 SV=2	tr|H9L2B7|H9L2B7_CHICK	R.GFP(+15.99)GLP(+15.99)GPSGEPGK.Q	N	33.45	1327.64	14	1	664.828	2	19.81		F5:280	4	814	827	Oxidation or Hydroxylation	P3:Oxidation or Hydroxylation:14.02;P6:Oxidation or Hydroxylation:45.01
Sample 1	12	68	Alpha 1 type IIA collagen OS=Gallus gallus GN=COL2A1 PE=2 SV=1	tr|Q90W37|Q90W37_CHICK	R.GFP(+15.99)GLP(+15.99)GPSGEPGK.Q	N	33.45	1327.64	14	1	664.828	2	19.81		F5:280	4	926	939	Oxidation or Hydroxylation	P3:Oxidation or Hydroxylation:14.02;P6:Oxidation or Hydroxylation:45.01
Sample 1	1	1	Collagen alpha-2(I) chain OS=Gallus gallus GN=COL1A2 PE=4 SV=1	tr|F1P0H9|F1P0H9_CHICK	K.GPKGETGPTGAIGPIGASGPP(+15.99)GPVGAAGPAGPR.G	Y	53.55	2820.45	33	1.2	941.159	3	19.86		F5:282	2	744	776	Oxidation or Hydroxylation	P21:Oxidation or Hydroxylation:12.28
Sample 1	2	4	Collagen alpha-1(I) chain OS=Gallus gallus GN=COL1A1 PE=1 SV=3	P02457|CO1A1_CHICK	R.GQAGVM(+15.99)GFP(+15.99)GPK.G	Y	30.06	1176.56	12	0.3	589.287	2	19.9		F5:283	1	564	575	Oxidation (M); Oxidation or Hydroxylation	M6:Oxidation (M):1000.00;P9:Oxidation or Hydroxylation:5.03
Sample 1	7	8	SPARC OS=Gallus gallus GN=SPARC PE=4 SV=1	tr|F1P291|F1P291_CHICK	R.LEAGDHTVELLAR.D	Y	47.49	1422.75	13	1.2	712.381	2	19.98		F5:286	5	201	213
Sample 1	4	2	Serum albumin OS=Gallus gallus GN=ALB PE=4 SV=2	tr|F2Z4L6|F2Z4L6_CHICK	R.ATLGIGA	N	32.83	601.343	7	1	602.351	1	20.04		F5:288	1	559	565
Sample 1	5	3	Serum albumin OS=Gallus gallus GN=ALB PE=1 SV=2	P19121|ALBU_CHICK	R.ATLGIGA	N	32.83	601.343	7	1	602.351	1	20.04		F5:288	1	609	615
Sample 1	3	7	Uncharacterized protein OS=Gallus gallus GN=AHSG PE=4 SV=1	tr|E1BZE1|E1BZE1_CHICK	R.FALNRIEQVR.V	Y	29.38	1244.7	10	0.7	623.357	2	20.13		F5:291	1	55	64
Sample 1	3	7	Uncharacterized protein OS=Gallus gallus GN=AHSG PE=4 SV=1	tr|E1BZE1|E1BZE1_CHICK	R.AAAEVAQHDKVPHPVGFVPPPPLCPGK(+57.02).I	Y	26.06	2814.46	27	0.3	563.9	5	20.4		F5:300	3	312	338	Carbamidomethylation (DHKE X@N-term)	K27:Carbamidomethylation (DHKE X@N-term):99.63
Sample 1	3	7	Uncharacterized protein OS=Gallus gallus GN=AHSG PE=4 SV=1	tr|E1BZE1|E1BZE1_CHICK	R.AAAEVAQHDKVPHPVGFVPPPPLC(+57.02)PGK.I	Y	49.1	2814.46	27	1	939.163	3	20.58		F5:306	7	312	338	Carbamidomethylation	C24:Carbamidomethylation:1000.00
Sample 1	2	4	Collagen alpha-1(I) chain OS=Gallus gallus GN=COL1A1 PE=1 SV=3	P02457|CO1A1_CHICK	K.DGLNGLP(+15.99)GPIGPP(+31.99)GPR.G	Y	29.46	1560.79	16	0.7	781.403	2	20.79		F5:312	1	1142	1157	Oxidation or Hydroxylation; Dihydroxy	P7:Oxidation or Hydroxylation:26.31;P13:Dihydroxy:0.00
Sample 1	6	6	Apolipoprotein A-I OS=Gallus gallus GN=APOA1 PE=1 SV=2	P08250|APOA1_CHICK	K.WTEELEQYR.Q	Y	40.34	1252.57	9	0.6	627.294	2	20.84		F5:314	3	131	139
Sample 1	11	20	Vitronectin OS=Gallus gallus PE=2 SV=1	tr|O12945|O12945_CHICK	R.GVPNQLDAAMAGR.I	Y	25.56	1298.64	13	0.5	650.328	2	20.94		F5:317	1	338	350
Sample 1	11	21	Uncharacterized protein OS=Gallus gallus GN=VTN PE=4 SV=2	tr|E1C7A7|E1C7A7_CHICK	R.GVPNQLDAAMAGR.I	Y	25.56	1298.64	13	0.5	650.328	2	20.94		F5:317	1	338	350
Sample 1	6	6	Apolipoprotein A-I OS=Gallus gallus GN=APOA1 PE=1 SV=2	P08250|APOA1_CHICK	K.M(+15.99)TPLVQEFR.E	Y	38.12	1135.57	9	0.9	568.793	2	21.16		F5:322	3	230	238	Oxidation (M)	M1:Oxidation (M):1000.00
Sample 1	1	1	Collagen alpha-2(I) chain OS=Gallus gallus GN=COL1A2 PE=4 SV=1	tr|F1P0H9|F1P0H9_CHICK	R.N(+.98)GLP(+15.99)GPIGPAGVR.G	Y	39.47	1220.65	13	0.7	611.333	2	21.24		F5:325	1	1067	1079	Deamidation (NQ); Oxidation or Hydroxylation	N1:Deamidation (NQ):1000.00;P4:Oxidation or Hydroxylation:60.92
Sample 1	20	26	Secreted phosphoprotein 24 OS=Gallus gallus GN=SPP2 PE=4 SV=1	tr|F1P4U3|F1P4U3_CHICK	K.VGPFVPTAVCK(+57.02).S	Y	14.31	1173.62	11	1	587.819	2	21.51		F5:334	1	107	117	Carbamidomethylation (DHKE X@N-term)	K11:Carbamidomethylation (DHKE X@N-term):32.22
Sample 1	20	27	Secreted phosphoprotein 24 OS=Gallus gallus GN=SPP2 PE=2 SV=1	Q710A0|SPP24_CHICK	K.VGPFVPTAVCK(+57.02).S	Y	14.31	1173.62	11	1	587.819	2	21.51		F5:334	1	107	117	Carbamidomethylation (DHKE X@N-term)	K11:Carbamidomethylation (DHKE X@N-term):32.22
Sample 1	10	17	Osteopontin OS=Gallus gallus GN=SPP1 PE=2 SV=3	P23498|OSTP_CHICK	R.KLIEDDATAEVGDSQL.A	Y	34.1	1702.83	16	-0.4	852.42	2	21.94		F5:345	2	164	179
Sample 1	10	18	Osteopontin OS=Gallus gallus GN=SPP1 PE=4 SV=1	tr|F1NSM8|F1NSM8_CHICK	R.KLIEDDATAEVGDSQL.A	Y	34.1	1702.83	16	-0.4	852.42	2	21.94		F5:345	2	164	179
Sample 1	1	1	Collagen alpha-2(I) chain OS=Gallus gallus GN=COL1A2 PE=4 SV=1	tr|F1P0H9|F1P0H9_CHICK	R.GDP(+15.99)GPVGPVGPAGAFGPR(+31.99).G	Y	17.05	1651.8	18	-0.5	826.904	2	22.28		F5:352	1	978	995	Oxidation or Hydroxylation; Dihydroxy	P3:Oxidation or Hydroxylation:0.00;R18:Dihydroxy:6.08
Sample 1	6	6	Apolipoprotein A-I OS=Gallus gallus GN=APOA1 PE=1 SV=2	P08250|APOA1_CHICK	R.IRDM(+15.99)VDVYLETVK.A	Y	46.15	1595.82	13	0.9	798.919	2	22.48		F5:357	5	34	46	Oxidation (M)	M4:Oxidation (M):1000.00
Sample 1	1	1	Collagen alpha-2(I) chain OS=Gallus gallus GN=COL1A2 PE=4 SV=1	tr|F1P0H9|F1P0H9_CHICK	R.GFP(+15.99)GTP(+15.99)GLPGF(+15.99)K.G	Y	36.31	1221.6	12	0.6	611.809	2	22.56		F5:360	3	165	176	Oxidation or Hydroxylation	P3:Oxidation or Hydroxylation:14.02;P6:Oxidation or Hydroxylation:56.34;F11:Oxidation or Hydroxylation:0.00
Sample 1	9	25	Matrix Gla protein OS=Gallus gallus GN=MGP PE=2 SV=1	O42413|MGP_CHICK	R.AN(+.98)GFIRDDTGL.R	Y	36.21	1178.56	11	0.7	590.286	2	22.9		F5:371	4	41	51	Deamidation (NQ)	N2:Deamidation (NQ):1000.00
Sample 1	1	1	Collagen alpha-2(I) chain OS=Gallus gallus GN=COL1A2 PE=4 SV=1	tr|F1P0H9|F1P0H9_CHICK	R.GDPGPVGP(+31.99)VGPAGAFGPR.G	Y	21.62	1635.8	18	-0.4	818.907	2	22.96		F5:373	1	978	995	Dihydroxy	P8:Dihydroxy:7.40
Sample 1	1	1	Collagen alpha-2(I) chain OS=Gallus gallus GN=COL1A2 PE=4 SV=1	tr|F1P0H9|F1P0H9_CHICK	R.GLP(+15.99)GIAGATGEP(+15.99)GPLGVSGPPGAR(+15.99).G	Y	44.88	2132.09	24	1.2	1067.05	2	23.06		F5:375	2	882	905	Oxidation or Hydroxylation	P3:Oxidation or Hydroxylation:176.32;P12:Oxidation or Hydroxylation:33.18;R24:Oxidation or Hydroxylation:0.00
Sample 1	1	1	Collagen alpha-2(I) chain OS=Gallus gallus GN=COL1A2 PE=4 SV=1	tr|F1P0H9|F1P0H9_CHICK	R.GLP(+15.99)GIAGATGEP(+15.99)GPLGVSGPP(+15.99)GAR.G	Y	44.28	2132.09	24	0.5	711.703	3	23.11		F5:377	2	882	905	Oxidation or Hydroxylation	P3:Oxidation or Hydroxylation:128.75;P12:Oxidation or Hydroxylation:22.85;P21:Oxidation or Hydroxylation:0.00
Sample 1	8	13	Uncharacterized protein OS=Gallus gallus GN=DMP1 PE=4 SV=2	tr|F1NUV7|F1NUV7_CHICK	D.PSVFDSLGGR.H	Y	36.04	1033.52	10	0.6	517.767	2	23.18		F5:379	3	173	182
Sample 1	8	13	Uncharacterized protein OS=Gallus gallus GN=DMP1 PE=4 SV=2	tr|F1NUV7|F1NUV7_CHICK	G.DDPSVFDS(+79.97)LGGR.H	Y	40.3	1343.54	12	0.3	672.777	2	23.45		F5:385	1	171	182	Phosphorylation (STY)	S8:Phosphorylation (STY):77.13
Sample 1	9	25	Matrix Gla protein OS=Gallus gallus GN=MGP PE=2 SV=1	O42413|MGP_CHICK	M.ESHEYLNPFLNR.Q	Y	40.77	1517.73	12	0.6	759.871	2	23.84		F5:396	1	27	38
Sample 1	6	6	Apolipoprotein A-I OS=Gallus gallus GN=APOA1 PE=1 SV=2	P08250|APOA1_CHICK	R.IRDM(+15.99)VDVYL.E	Y	24.29	1138.57	9	0.2	570.292	2	24.4		F5:414	2	34	42	Oxidation (M)	M4:Oxidation (M):1000.00
Sample 1	4	2	Serum albumin OS=Gallus gallus GN=ALB PE=4 SV=2	tr|F2Z4L6|F2Z4L6_CHICK	R.SQC(+57.02)IM(+15.99)EAEFDEKPADLPSLVEK.Y	N	51.38	2551.18	22	0.5	851.402	3	24.6		F5:420	3	265	286	Carbamidomethylation; Oxidation (M)	C3:Carbamidomethylation:1000.00;M5:Oxidation (M):1000.00
Sample 1	5	3	Serum albumin OS=Gallus gallus GN=ALB PE=1 SV=2	P19121|ALBU_CHICK	R.SQC(+57.02)IM(+15.99)EAEFDEKPADLPSLVEK.Y	N	51.38	2551.18	22	0.5	851.402	3	24.6		F5:420	3	315	336	Carbamidomethylation; Oxidation (M)	C3:Carbamidomethylation:1000.00;M5:Oxidation (M):1000.00
Sample 1	3	7	Uncharacterized protein OS=Gallus gallus GN=AHSG PE=4 SV=1	tr|E1BZE1|E1BZE1_CHICK	K.MVTEPSQDLIAEC(+57.02)QLYGHQPGVTYPHPGQDTSAGLVPSAGQGFTNHNLK.I	Y	28.94	5246.48	49	1.3	1050.31	5	24.8		F5:426	1	235	283	Carbamidomethylation	C13:Carbamidomethylation:1000.00
Sample 1	7	8	SPARC OS=Gallus gallus GN=SPARC PE=4 SV=1	tr|F1P291|F1P291_CHICK	K.EQDIDKDLVI	Y	30.3	1186.61	10	0.5	594.312	2	24.94		F5:430	4	289	298
Sample 1	32	76	Gallinacin-7 (Fragment) OS=Gallus gallus PE=4 SV=1	tr|E1AFV0|E1AFV0_CHICK	G.Q(-17.03)PFIPRPIDTC(+57.02)R.L	Y	27.45	1481.74	12	0.9	741.88	2	25.24		F5:439	2	15	26	Pyro-glu from Q; Carbamidomethylation	Q1:Pyro-glu from Q:1000.00;C11:Carbamidomethylation:1000.00
Sample 1	32	77	Gallinacin-7 OS=Gallus gallus GN=GAL7 PE=2 SV=1	Q6QLR2|GLL7_CHICK	G.Q(-17.03)PFIPRPIDTC(+57.02)R.L	Y	27.45	1481.74	12	0.9	741.88	2	25.24		F5:439	2	21	32	Pyro-glu from Q; Carbamidomethylation	Q1:Pyro-glu from Q:1000.00;C11:Carbamidomethylation:1000.00
Sample 1	14	15	Cystatin OS=Gallus gallus PE=1 SV=2	P01038|CYT_CHICK	K.YILQVEIGR.T	Y	33.53	1089.62	9	0.9	545.817	2	25.27		F5:440	1	83	91
Sample 1	14	16	Uncharacterized protein OS=Gallus gallus GN=CST3 PE=4 SV=1	tr|R4GLT1|R4GLT1_CHICK	K.YILQVEIGR.T	Y	33.53	1089.62	9	0.9	545.817	2	25.27		F5:440	1	95	103
Sample 1	3	7	Uncharacterized protein OS=Gallus gallus GN=AHSG PE=4 SV=1	tr|E1BZE1|E1BZE1_CHICK	K.ISHNNPVASES(+79.97)SSSEFPSLLSAK.S	Y	51.15	2467.13	23	0.9	823.384	3	25.58		F5:447	1	284	306	Phosphorylation (STY)	S11:Phosphorylation (STY):26.02
Sample 1	6	6	Apolipoprotein A-I OS=Gallus gallus GN=APOA1 PE=1 SV=2	P08250|APOA1_CHICK	R.LTPVAQELKELTK.Q	Y	43.35	1468.85	13	1	735.433	2	25.65		F5:449	1	142	154
Sample 1	27	38	Gremlin-1 OS=Gallus gallus GN=GREM1 PE=2 SV=1	O73755|GREM1_CHICK	R.C(+57.02)ISIDLD	Y	24.12	834.379	7	1.4	835.388	1	25.74		F5:452	1	178	184	Carbamidomethylation	C1:Carbamidomethylation:1000.00
Sample 1	19	37	Osteocalcin OS=Gallus gallus GN=BGLAP PE=1 SV=2	P02822|OSTCN_CHICK	R.EVC(+57.02)ELSPDC(+57.02)DELADQIGFQEAYRR.F	Y	28.91	2899.28	24	1.1	967.433	3	25.97		F5:458	3	69	92	Carbamidomethylation	C3:Carbamidomethylation:1000.00;C9:Carbamidomethylation:1000.00
Sample 1	4	2	Serum albumin OS=Gallus gallus GN=ALB PE=4 SV=2	tr|F2Z4L6|F2Z4L6_CHICK	K.QSDINTC(+57.02)FGEEGANLIVQSR.A	N	43.02	2237.04	20	1.1	1119.53	2	26		F5:459	4	539	558	Carbamidomethylation	C7:Carbamidomethylation:1000.00
Sample 1	5	3	Serum albumin OS=Gallus gallus GN=ALB PE=1 SV=2	P19121|ALBU_CHICK	K.QSDINTC(+57.02)FGEEGANLIVQSR.A	N	43.02	2237.04	20	1.1	1119.53	2	26		F5:459	4	589	608	Carbamidomethylation	C7:Carbamidomethylation:1000.00
Sample 1	35	54	Leukocyte ribonuclease A-2 OS=Gallus gallus PE=2 SV=1	tr|Q27J90|Q27J90_CHICK	G.VPTYQDFLYK.H	Y	41.5	1272.64	10	0.9	637.327	2	26.26		F5:465	1	24	33
Sample 1	35	55	Ribonuclease homolog OS=Gallus gallus PE=2 SV=1	P30374|RSFR_CHICK	G.VPTYQDFLYK.H	Y	41.5	1272.64	10	0.9	637.327	2	26.26		F5:465	1	24	33
Sample 1	3	7	Uncharacterized protein OS=Gallus gallus GN=AHSG PE=4 SV=1	tr|E1BZE1|E1BZE1_CHICK	K.VN(-17.03)GQFSVLASK.C	Y	50.59	1131.59	11	1.3	566.804	2	26.42		F5:469	2	118	128	Ammonia-loss (N)	N2:Ammonia-loss (N):1000.00
Sample 1	13	19	Uncharacterized protein OS=Gallus gallus GN=SERPINF1 PE=3 SV=1	tr|E1C7H6|E1C7H6_CHICK	K.LAAAVSNFGYDLYR.Q	Y	49.46	1558.78	14	1.6	780.398	2	27.15		F5:487	1	52	65
Sample 1	4	2	Serum albumin OS=Gallus gallus GN=ALB PE=4 SV=2	tr|F2Z4L6|F2Z4L6_CHICK	K.LLINLIK.R	N	17.84	825.569	7	0.9	413.792	2	28.01		F5:504	1	506	512
Sample 1	5	3	Serum albumin OS=Gallus gallus GN=ALB PE=1 SV=2	P19121|ALBU_CHICK	K.LLINLIK.R	N	17.84	825.569	7	0.9	413.792	2	28.01		F5:504	1	556	562
Sample 1	3	7	Uncharacterized protein OS=Gallus gallus GN=AHSG PE=4 SV=1	tr|E1BZE1|E1BZE1_CHICK	K.DNLAAC(+57.02)QLLPEDQSNFGFCTAK(+57.02).M	Y	32.08	2498.12	22	2.2	1250.07	2	28.29		F5:511	1	213	234	Carbamidomethylation; Carbamidomethylation (DHKE X@N-term)	C6:Carbamidomethylation:1000.00;K22:Carbamidomethylation (DHKE X@N-term):32.47
Sample 1	21	22	PIT 54 OS=Gallus gallus GN=PIT 54 PE=2 SV=1	tr|Q98TD1|Q98TD1_CHICK	R.VEVLHNDVWGTVC(+57.02)DEGWDLR.E	Y	21.32	2398.1	20	0.1	800.374	3	28.83		F5:524	2	42	61	Carbamidomethylation	C13:Carbamidomethylation:1000.00
Sample 1	21	23	Uncharacterized protein OS=Gallus gallus GN=PIT54 PE=4 SV=2	tr|H9KZK6|H9KZK6_CHICK	R.VEVLHNDVWGTVC(+57.02)DEGWDLR.E	Y	21.32	2398.1	20	0.1	800.374	3	28.83		F5:524	2	80	99	Carbamidomethylation	C13:Carbamidomethylation:1000.00
Sample 1	10	17	Osteopontin OS=Gallus gallus GN=SPP1 PE=2 SV=3	P23498|OSTP_CHICK	R.KLIEDDATAEVGDSQLAGLWLPK.E	Y	35.43	2468.28	23	1.2	823.768	3	29.61		F5:538	2	164	186
Sample 1	10	18	Osteopontin OS=Gallus gallus GN=SPP1 PE=4 SV=1	tr|F1NSM8|F1NSM8_CHICK	R.KLIEDDATAEVGDSQLAGLWLPK.E	Y	35.43	2468.28	23	1.2	823.768	3	29.61		F5:538	2	164	186
Sample 1	4	2	Serum albumin OS=Gallus gallus GN=ALB PE=4 SV=2	tr|F2Z4L6|F2Z4L6_CHICK	K.YVPPPFNPDMFSFDEK(+15.99).L	N	14.95	1944.86	16	2.4	973.44	2	29.77		F5:541	1	475	490	Oxidation or Hydroxylation	K16:Oxidation or Hydroxylation:7.38
Sample 1	5	3	Serum albumin OS=Gallus gallus GN=ALB PE=1 SV=2	P19121|ALBU_CHICK	K.YVPPPFNPDMFSFDEK(+15.99).L	N	14.95	1944.86	16	2.4	973.44	2	29.77		F5:541	1	525	540	Oxidation or Hydroxylation	K16:Oxidation or Hydroxylation:7.38
Sample 1	6	6	Apolipoprotein A-I OS=Gallus gallus GN=APOA1 PE=1 SV=2	P08250|APOA1_CHICK	K.MTPLVQEF.R	Y	15	963.473	8	0.9	964.482	1	29.86		F5:542	1	230	237
Sample 1	6	6	Apolipoprotein A-I OS=Gallus gallus GN=APOA1 PE=1 SV=2	P08250|APOA1_CHICK	R.LISFLDELQK.S	Y	43.28	1204.67	10	0.7	603.343	2	30.57		F5:555	4	252	261
Sample 1	11	20	Vitronectin OS=Gallus gallus PE=2 SV=1	tr|O12945|O12945_CHICK	R.DISEGFEGIPNDIDAAFALPAHSYHGNER.V	Y	48.13	3141.44	29	2.6	786.37	4	31.19		F5:564	2	240	268
Sample 1	11	21	Uncharacterized protein OS=Gallus gallus GN=VTN PE=4 SV=2	tr|E1C7A7|E1C7A7_CHICK	R.DISEGFEGIPNDIDAAFALPAHSYHGNER.V	Y	48.13	3141.44	29	2.6	786.37	4	31.19		F5:564	2	240	268
Sample 1	10	17	Osteopontin OS=Gallus gallus GN=SPP1 PE=2 SV=3	P23498|OSTP_CHICK	R.KLIEDDAT(+79.97)AEVGDSQLAGLWLPK.E	Y	36.18	2548.25	23	1.5	850.424	3	31.22		F5:565	1	164	186	Phosphorylation (STY)	T8:Phosphorylation (STY):16.36
Sample 1	10	18	Osteopontin OS=Gallus gallus GN=SPP1 PE=4 SV=1	tr|F1NSM8|F1NSM8_CHICK	R.KLIEDDAT(+79.97)AEVGDSQLAGLWLPK.E	Y	36.18	2548.25	23	1.5	850.424	3	31.22		F5:565	1	164	186	Phosphorylation (STY)	T8:Phosphorylation (STY):16.36
Sample 1	13	19	Uncharacterized protein OS=Gallus gallus GN=SERPINF1 PE=3 SV=1	tr|E1C7H6|E1C7H6_CHICK	R.LTFPIEYHVDRPFLLVLR.D	Y	28.32	2227.25	18	1.2	557.821	4	32.34		F5:578	3	385	402
Sample 1	3	7	Uncharacterized protein OS=Gallus gallus GN=AHSG PE=4 SV=1	tr|E1BZE1|E1BZE1_CHICK	K.NPDVYLM(+15.99)LLEIGR.A	Y	48.05	1547.8	13	0.5	774.909	2	32.63		F5:582	4	172	184	Oxidation (M)	M7:Oxidation (M):1000.00
Sample 1	7	8	SPARC OS=Gallus gallus GN=SPARC PE=4 SV=1	tr|F1P291|F1P291_CHICK	K.FIPAC(+57.02)LDTELTEFPLR.M	Y	49.98	1920.97	16	1.2	961.491	2	32.65		F5:583	8	146	161	Carbamidomethylation	C5:Carbamidomethylation:1000.00
Sample 1	25	36	Uncharacterized protein OS=Gallus gallus GN=OMD PE=4 SV=1	tr|R4GF52|R4GF52_CHICK	K.LTTPISTYAFFC(+57.02)FPHIR.T	Y	27.36	2070.04	17	0.6	691.021	3	32.71		F5:585	1	342	358	Carbamidomethylation	C12:Carbamidomethylation:1000.00
Sample 1	25	36	Uncharacterized protein OS=Gallus gallus GN=OMD PE=4 SV=1	tr|R4GF52|R4GF52_CHICK	R.NTFISLPNLIELNLGHNK.L	Y	28.57	2036.11	18	1	679.71	3	33.15		F5:595	2	274	291
Sample 1	28	45	Hemoglobin subunit alpha-A OS=Gallus gallus GN=HBAA PE=1 SV=2	P01994|HBA_CHICK	K.VVAALIEAANHIDDIAGTLSK.L	Y	50.12	2120.15	21	0.5	707.723	3	33.6		F5:604	2	63	83
Sample 1	3	7	Uncharacterized protein OS=Gallus gallus GN=AHSG PE=4 SV=1	tr|E1BZE1|E1BZE1_CHICK	P.AAPPPPLGC(+57.02)DDPEIEAAAEFAVIYIN(+.98)GHSHHGYR.F	Y	45.12	3671.71	34	6.8	735.354	5	33.76		F5:607	1	21	54	Carbamidomethylation; Deamidation (NQ)	C9:Carbamidomethylation:1000.00;N26:Deamidation (NQ):1000.00
Sample 1	17	39	Histone H2B 8 OS=Gallus gallus GN=H2B-VIII PE=1 SV=3	Q9PSW9|H2B8_CHICK	K.AM(+15.99)GIMNSFVNDIFER.I	Y	49.05	1758.81	15	2	880.413	2	33.97		F5:611	2	59	73	Oxidation (M)	M2:Oxidation (M):38.16
Sample 1	17	40	Histone H2B 5 OS=Gallus gallus GN=H2B-V PE=1 SV=2	P0C1H4|H2B5_CHICK	K.AM(+15.99)GIMNSFVNDIFER.I	Y	49.05	1758.81	15	2	880.413	2	33.97		F5:611	2	59	73	Oxidation (M)	M2:Oxidation (M):38.16
Sample 1	17	41	Histone H2B 1/2/3/4/6 OS=Gallus gallus GN=H2B-I PE=1 SV=2	P0C1H3|H2B1_CHICK	K.AM(+15.99)GIMNSFVNDIFER.I	Y	49.05	1758.81	15	2	880.413	2	33.97		F5:611	2	59	73	Oxidation (M)	M2:Oxidation (M):38.16
Sample 1	17	42	Histone H2B (Fragment) OS=Gallus gallus GN=HIST1H2B5L PE=3 SV=1	tr|A0A0A0MQ64|A0A0A0MQ64_CHICK	K.AM(+15.99)GIMNSFVNDIFER.I	Y	49.05	1758.81	15	2	880.413	2	33.97		F5:611	2	76	90	Oxidation (M)	M2:Oxidation (M):38.16
Sample 1	17	39	Histone H2B 8 OS=Gallus gallus GN=H2B-VIII PE=1 SV=3	Q9PSW9|H2B8_CHICK	K.AM(+15.99)GIM(+15.99)NSFVNDIF.E	Y	15.22	1489.66	13	0.6	745.837	2	34.14		F5:614	1	59	71	Oxidation (M)	M2:Oxidation (M):1000.00;M5:Oxidation (M):1000.00
Sample 1	17	40	Histone H2B 5 OS=Gallus gallus GN=H2B-V PE=1 SV=2	P0C1H4|H2B5_CHICK	K.AM(+15.99)GIM(+15.99)NSFVNDIF.E	Y	15.22	1489.66	13	0.6	745.837	2	34.14		F5:614	1	59	71	Oxidation (M)	M2:Oxidation (M):1000.00;M5:Oxidation (M):1000.00
Sample 1	17	41	Histone H2B 1/2/3/4/6 OS=Gallus gallus GN=H2B-I PE=1 SV=2	P0C1H3|H2B1_CHICK	K.AM(+15.99)GIM(+15.99)NSFVNDIF.E	Y	15.22	1489.66	13	0.6	745.837	2	34.14		F5:614	1	59	71	Oxidation (M)	M2:Oxidation (M):1000.00;M5:Oxidation (M):1000.00
Sample 1	17	42	Histone H2B (Fragment) OS=Gallus gallus GN=HIST1H2B5L PE=3 SV=1	tr|A0A0A0MQ64|A0A0A0MQ64_CHICK	K.AM(+15.99)GIM(+15.99)NSFVNDIF.E	Y	15.22	1489.66	13	0.6	745.837	2	34.14		F5:614	1	76	88	Oxidation (M)	M2:Oxidation (M):1000.00;M5:Oxidation (M):1000.00
Sample 1	11	20	Vitronectin OS=Gallus gallus PE=2 SV=1	tr|O12945|O12945_CHICK	K.LISDVWGIEGPIDAAFTR.I	Y	44.27	1959.01	18	0.6	654.011	3	34.62		F5:620	4	193	210
Sample 1	11	21	Uncharacterized protein OS=Gallus gallus GN=VTN PE=4 SV=2	tr|E1C7A7|E1C7A7_CHICK	K.LISDVWGIEGPIDAAFTR.I	Y	44.27	1959.01	18	0.6	654.011	3	34.62		F5:620	4	193	210
Sample 1	26	34	Tetranectin OS=Gallus gallus GN=CLEC3B PE=2 SV=1	tr|Q9DDD4|Q9DDD4_CHICK	K.SIGNEAEIWLGLNDMVAEGK.W	Y	29.55	2145.04	20	0.4	1073.53	2	34.74		F5:622	1	123	142
Sample 1	11	20	Vitronectin OS=Gallus gallus PE=2 SV=1	tr|O12945|O12945_CHICK	K.LISDVW(+31.99)GIEGPIDAAFTR.I	Y	38.44	1991	18	-0.4	996.507	2	34.88		F5:623	2	193	210	Dihydroxy	W6:Dihydroxy:56.99
Sample 1	11	21	Uncharacterized protein OS=Gallus gallus GN=VTN PE=4 SV=2	tr|E1C7A7|E1C7A7_CHICK	K.LISDVW(+31.99)GIEGPIDAAFTR.I	Y	38.44	1991	18	-0.4	996.507	2	34.88		F5:623	2	193	210	Dihydroxy	W6:Dihydroxy:56.99
Sample 1	3	7	Uncharacterized protein OS=Gallus gallus GN=AHSG PE=4 SV=1	tr|E1BZE1|E1BZE1_CHICK	K.NPDVY(+15.99)LM(+15.99)LLEIGR.A	Y	38.13	1563.8	13	0.5	782.906	2	35.52		F5:631	1	172	184	Oxidation or Hydroxylation; Oxidation (M)	Y5:Oxidation or Hydroxylation:32.97;M7:Oxidation (M):1000.00
Sample 1	15	10	Decorin OS=Gallus gallus GN=DCN PE=1 SV=1	P28675|PGS2_CHICK	K.ATYSGVSLFSNPVQYWEIQPSAFR.C	Y	46.97	2746.34	24	1.3	916.455	3	35.72		F5:633	1	320	343
Sample 1	15	11	Decorin OS=Gallus gallus GN=DCN PE=4 SV=2	tr|E1BRE9|E1BRE9_CHICK	K.ATYSGVSLFSNPVQYWEIQPSAFR.C	Y	46.97	2746.34	24	1.3	916.455	3	35.72		F5:633	1	320	343
Sample 1	7	8	SPARC OS=Gallus gallus GN=SPARC PE=4 SV=1	tr|F1P291|F1P291_CHICK	R.FFEAC(+57.02)DLDNDKYIALEEWASC(+57.02)FGIK.E	Y	38.12	3040.36	25	1.6	1014.46	3	35.95		F5:636	2	264	288	Carbamidomethylation	C5:Carbamidomethylation:1000.00;C21:Carbamidomethylation:1000.00
Sample 1	23	44	Serpin H1 OS=Gallus gallus GN=SERPINH1 PE=1 SV=2	P13731|SERPH_CHICK	K.DKNM(+15.99)ENILLSPVVVASSLGLVSLGGK.A	Y	45.97	2655.45	26	1.7	886.159	3	37.67		F5:654	1	48	73	Oxidation (M)	M4:Oxidation (M):1000.00
Sample 1	17	39	Histone H2B 8 OS=Gallus gallus GN=H2B-VIII PE=1 SV=3	Q9PSW9|H2B8_CHICK	K.AM(+15.99)GIMNSFVNDIF.E	Y	29.41	1473.66	13	0.6	737.839	2	37.74		F5:655	1	59	71	Oxidation (M)	M2:Oxidation (M):16.66
Sample 1	17	40	Histone H2B 5 OS=Gallus gallus GN=H2B-V PE=1 SV=2	P0C1H4|H2B5_CHICK	K.AM(+15.99)GIMNSFVNDIF.E	Y	29.41	1473.66	13	0.6	737.839	2	37.74		F5:655	1	59	71	Oxidation (M)	M2:Oxidation (M):16.66
Sample 1	17	41	Histone H2B 1/2/3/4/6 OS=Gallus gallus GN=H2B-I PE=1 SV=2	P0C1H3|H2B1_CHICK	K.AM(+15.99)GIMNSFVNDIF.E	Y	29.41	1473.66	13	0.6	737.839	2	37.74		F5:655	1	59	71	Oxidation (M)	M2:Oxidation (M):16.66
Sample 1	17	42	Histone H2B (Fragment) OS=Gallus gallus GN=HIST1H2B5L PE=3 SV=1	tr|A0A0A0MQ64|A0A0A0MQ64_CHICK	K.AM(+15.99)GIMNSFVNDIF.E	Y	29.41	1473.66	13	0.6	737.839	2	37.74		F5:655	1	76	88	Oxidation (M)	M2:Oxidation (M):16.66
Sample 1	18	28	Histone H2A-III OS=Gallus gallus PE=1 SV=2	P35062|H2A3_CHICK	K.VTIAQGGVLPNIQAVLLP.K	Y	18.92	1802.07	18	2	902.042	2	37.8		F5:656	1	101	118
Sample 1	18	29	Histone H2A-IV OS=Gallus gallus PE=1 SV=2	P02263|H2A4_CHICK	K.VTIAQGGVLPNIQAVLLP.K	Y	18.92	1802.07	18	2	902.042	2	37.8		F5:656	1	101	118
Sample 1	18	30	Histone H2A OS=Gallus gallus GN=H2A-VI PE=3 SV=2	tr|Q92069|Q92069_CHICK	K.VTIAQGGVLPNIQAVLLP.K	Y	18.92	1802.07	18	2	902.042	2	37.8		F5:656	1	101	118
Sample 1	18	31	Histone H2A.J OS=Gallus gallus GN=H2A-IX PE=3 SV=1	P70082|H2AJ_CHICK	K.VTIAQGGVLPNIQAVLLP.K	Y	18.92	1802.07	18	2	902.042	2	37.8		F5:656	1	101	118
Sample 1	33	43	Alpha-1 type XI collagen (Fragment) OS=Gallus gallus PE=2 SV=1	tr|Q90796|Q90796_CHICK	K.FGFEVGPVC(+57.02)FLG	Y	43.74	1327.63	12	0.9	664.821	2	38.82		F5:664	1	877	888	Carbamidomethylation	C9:Carbamidomethylation:1000.00
Sample 1	13	19	Uncharacterized protein OS=Gallus gallus GN=SERPINF1 PE=3 SV=1	tr|E1C7H6|E1C7H6_CHICK	R.TATANVLLSPFSLATALSGLSLGAGER.T	Y	37.08	2616.41	27	0.5	1309.21	2	41.15		F5:683	4	71	97
Sample 1	2	4	Collagen alpha-1(I) chain OS=Gallus gallus GN=COL1A1 PE=1 SV=3	P02457|CO1A1_CHICK	R.LPIIDLAPM(+15.99)DVGAPDQEFGIDIGPVC(+57.02)FL	Y	24.05	3027.5	28	0.7	1010.17	3	43.23		F5:699	1	1426	1453	Oxidation (M); Carbamidomethylation	M9:Oxidation (M):1000.00;C26:Carbamidomethylation:1000.00
Sample 2	2	4	Collagen alpha-1(I) chain OS=Gallus gallus GN=COL1A1 PE=1 SV=3	P02457|CO1A1_CHICK	R.DGAAGPKGDRGETGPAGPP(+15.99)GAP(+15.99)GAPGAP(+15.99)GPVGPAGK.N	Y	22.22	3092.49	36	1.4	774.131	4	13.12		F6:109	1	1016	1051	Oxidation or Hydroxylation	P19:Oxidation or Hydroxylation:5.18;P22:Oxidation or Hydroxylation:16.03;P28:Oxidation or Hydroxylation:14.04
Sample 2	2	4	Collagen alpha-1(I) chain OS=Gallus gallus GN=COL1A1 PE=1 SV=3	P02457|CO1A1_CHICK	R.DGAAGPKGDRGETGPAGPP(+15.99)GAPGAP(+15.99)GAP(+15.99)GPVGPAGK.N	Y	28.92	3092.49	36	0.6	1031.84	3	13.22		F6:112	1	1016	1051	Oxidation or Hydroxylation	P19:Oxidation or Hydroxylation:38.03;P25:Oxidation or Hydroxylation:33.54;P28:Oxidation or Hydroxylation:55.46
Sample 2	3	7	Uncharacterized protein OS=Gallus gallus GN=AHSG PE=4 SV=1	tr|E1BZE1|E1BZE1_CHICK	R.TFAEHAVEGDC(+57.02)DVK.L	Y	47.73	1576.68	14	1.1	789.35	2	14.43		F6:136	4	101	114	Carbamidomethylation	C11:Carbamidomethylation:1000.00
Sample 2	4	2	Serum albumin OS=Gallus gallus GN=ALB PE=4 SV=2	tr|F2Z4L6|F2Z4L6_CHICK	R.KQETTPINDNVSQC(+57.02)C(+57.02)SSSYANR.R	Y	50.03	2558.11	22	1.5	853.713	3	14.58		F6:141	2	441	462	Carbamidomethylation	C14:Carbamidomethylation:1000.00;C15:Carbamidomethylation:1000.00
Sample 2	4	2	Serum albumin OS=Gallus gallus GN=ALB PE=4 SV=2	tr|F2Z4L6|F2Z4L6_CHICK	K.LC(+57.02)SAPAEEREVGQMK.L	N	27.8	1703.8	15	0.6	568.94	3	14.87		F6:148	1	491	505	Carbamidomethylation	C2:Carbamidomethylation:1000.00
Sample 2	5	3	Serum albumin OS=Gallus gallus GN=ALB PE=1 SV=2	P19121|ALBU_CHICK	K.LC(+57.02)SAPAEEREVGQMK.L	N	27.8	1703.8	15	0.6	568.94	3	14.87		F6:148	1	541	555	Carbamidomethylation	C2:Carbamidomethylation:1000.00
Sample 2	12	66	Alpha 1 type II procollagen (Fragment) OS=Gallus gallus GN=COL2A1 PE=4 SV=1	tr|Q7T2Z7|Q7T2Z7_CHICK	R.GAPGERGEPGM(sub A)PGPAGFAGPP(+15.99)GADGQP(+15.99)GAK.G	Y	30.22	2718.25	30	-6.2	907.084	3	15.07		F6:154	1	601	630	Oxidation or Hydroxylation; Mutation	P21:Oxidation or Hydroxylation:38.16;P27:Oxidation or Hydroxylation:68.31
Sample 2	12	67	Collagen alpha-1(II) chain (Fragment) OS=Gallus gallus GN=COL2A1 PE=4 SV=2	tr|H9L2B7|H9L2B7_CHICK	R.GAPGERGEPGM(sub A)PGPAGFAGPP(+15.99)GADGQP(+15.99)GAK.G	Y	30.22	2718.25	30	-6.2	907.084	3	15.07		F6:154	1	640	669	Oxidation or Hydroxylation; Mutation	P21:Oxidation or Hydroxylation:38.16;P27:Oxidation or Hydroxylation:68.31
Sample 2	12	68	Alpha 1 type IIA collagen OS=Gallus gallus GN=COL2A1 PE=2 SV=1	tr|Q90W37|Q90W37_CHICK	R.GAPGERGEPGM(sub A)PGPAGFAGPP(+15.99)GADGQP(+15.99)GAK.G	Y	30.22	2718.25	30	-6.2	907.084	3	15.07		F6:154	1	752	781	Oxidation or Hydroxylation; Mutation	P21:Oxidation or Hydroxylation:38.16;P27:Oxidation or Hydroxylation:68.31
Sample 2	8	13	Uncharacterized protein OS=Gallus gallus GN=DMP1 PE=4 SV=2	tr|F1NUV7|F1NUV7_CHICK	R.KQAAELDDDDC(+57.02)QDGY	Y	46.05	1741.67	15	1.1	871.845	2	15.52		F6:167	2	415	429	Carbamidomethylation	C11:Carbamidomethylation:1000.00
Sample 2	1	1	Collagen alpha-2(I) chain OS=Gallus gallus GN=COL1A2 PE=4 SV=1	tr|F1P0H9|F1P0H9_CHICK	R.GLP(+15.99)GAIGAP(+15.99)GPAGGAGDR.G	Y	38.23	1521.75	18	0.9	761.885	2	15.77		F6:172	1	675	692	Oxidation or Hydroxylation	P3:Oxidation or Hydroxylation:131.72;P9:Oxidation or Hydroxylation:45.01
Sample 2	8	13	Uncharacterized protein OS=Gallus gallus GN=DMP1 PE=4 SV=2	tr|F1NUV7|F1NUV7_CHICK	R.KQAAELDDDDCQD(+57.02)GY	Y	16.86	1741.67	15	1.2	871.845	2	15.94		F6:177	1	415	429	Carbamidomethylation (DHKE X@N-term)	D13:Carbamidomethylation (DHKE X@N-term):9.30
Sample 2	6	6	Apolipoprotein A-I OS=Gallus gallus GN=APOA1 PE=1 SV=2	P08250|APOA1_CHICK	R.AELTKDLEEVKEK.I	Y	44.63	1530.81	13	0.7	511.279	3	16.13		F6:182	2	107	119
Sample 2	1	1	Collagen alpha-2(I) chain OS=Gallus gallus GN=COL1A2 PE=4 SV=1	tr|F1P0H9|F1P0H9_CHICK	R.VGN(sub P)P(+15.99)GPAGITGPP(+15.99)GPPGP(+15.99)AGK.D	Y	16.87	1841.93	21	5	921.976	2	16.22		F6:185	1	794	814	Oxidation or Hydroxylation; Mutation	P4:Oxidation or Hydroxylation:14.02;P13:Oxidation or Hydroxylation:20.92;P18:Oxidation or Hydroxylation:0.00
Sample 2	1	1	Collagen alpha-2(I) chain OS=Gallus gallus GN=COL1A2 PE=4 SV=1	tr|F1P0H9|F1P0H9_CHICK	R.VGP(+15.99)P(+15.99)GPAGITGPP(+15.99)GP(+15.99)PGPAGK.D	Y	24.55	1840.93	21	0.7	614.652	3	16.25		F6:186	1	794	814	Oxidation or Hydroxylation	P3:Oxidation or Hydroxylation:38.16;P4:Oxidation or Hydroxylation:26.31;P13:Oxidation or Hydroxylation:10.03;P15:Oxidation or Hydroxylation:0.00
Sample 2	1	1	Collagen alpha-2(I) chain OS=Gallus gallus GN=COL1A2 PE=4 SV=1	tr|F1P0H9|F1P0H9_CHICK	R.GLP(+15.99)GAIGAP(+15.99)GPAGGAGDRGEGGPAGPAGPAGAR.G	Y	37.83	2724.33	33	1.3	909.119	3	16.38		F6:190	4	675	707	Oxidation or Hydroxylation	P3:Oxidation or Hydroxylation:131.34;P9:Oxidation or Hydroxylation:26.31
Sample 2	2	4	Collagen alpha-1(I) chain OS=Gallus gallus GN=COL1A1 PE=1 SV=3	P02457|CO1A1_CHICK	R.GFP(+15.99)GADGIAGPKGPP(+15.99)GER.G	Y	49.99	1710.83	18	1.4	856.425	2	16.43		F6:192	2	483	500	Oxidation or Hydroxylation	P3:Oxidation or Hydroxylation:14.02;P15:Oxidation or Hydroxylation:5.77
Sample 2	1	1	Collagen alpha-2(I) chain OS=Gallus gallus GN=COL1A2 PE=4 SV=1	tr|F1P0H9|F1P0H9_CHICK	R.GLP(+31.99)GAIGAPGPAGGAGDRGEGGPAGPAGPAGAR.G	Y	33.07	2724.33	33	1.5	1363.18	2	16.52		F6:195	1	675	707	Dihydroxy	P3:Dihydroxy:0.00
Sample 2	12	66	Alpha 1 type II procollagen (Fragment) OS=Gallus gallus GN=COL2A1 PE=4 SV=1	tr|Q7T2Z7|Q7T2Z7_CHICK	R.GLTGPIGP(+15.99)P(+15.99)GPAGPNGEKGQ(sub E)SGPPGPSGAAGAR.G	Y	16.51	2894.43	33	-3.2	965.813	3	16.81		F6:203	1	568	600	Oxidation or Hydroxylation; Mutation	P8:Oxidation or Hydroxylation:28.36;P9:Oxidation or Hydroxylation:14.04
Sample 2	12	67	Collagen alpha-1(II) chain (Fragment) OS=Gallus gallus GN=COL2A1 PE=4 SV=2	tr|H9L2B7|H9L2B7_CHICK	R.GLTGPIGP(+15.99)P(+15.99)GPAGPNGEKGQ(sub E)SGPPGPSGAAGAR.G	Y	16.51	2894.43	33	-3.2	965.813	3	16.81		F6:203	1	607	639	Oxidation or Hydroxylation; Mutation	P8:Oxidation or Hydroxylation:28.36;P9:Oxidation or Hydroxylation:14.04
Sample 2	1	1	Collagen alpha-2(I) chain OS=Gallus gallus GN=COL1A2 PE=4 SV=1	tr|F1P0H9|F1P0H9_CHICK	K.EGPVGFP(+15.99)GADGR.V	Y	42.71	1173.54	12	0.4	587.778	2	17.07		F6:208	2	464	475	Oxidation or Hydroxylation	P7:Oxidation or Hydroxylation:11.06
Sample 2	2	4	Collagen alpha-1(I) chain OS=Gallus gallus GN=COL1A1 PE=1 SV=3	P02457|CO1A1_CHICK	R.GLTGPIGPP(+15.99)GPAGAP(+15.99)GDKGEAGPP(+15.99)GPAGPTGAR.G	Y	52.93	2878.42	33	0.8	960.482	3	17.1		F6:209	3	753	785	Oxidation or Hydroxylation	P9:Oxidation or Hydroxylation:46.31;P15:Oxidation or Hydroxylation:61.82;P24:Oxidation or Hydroxylation:77.21
Sample 2	2	4	Collagen alpha-1(I) chain OS=Gallus gallus GN=COL1A1 PE=1 SV=3	P02457|CO1A1_CHICK	R.GLTGPIGPP(+15.99)GPAGAPGD(+15.99)KGEAGPP(+15.99)GPAGPTGAR.G	Y	54.6	2878.42	33	1.7	960.482	3	17.34		F6:217	1	753	785	Oxidation or Hydroxylation	P9:Oxidation or Hydroxylation:63.97;D17:Oxidation or Hydroxylation:95.39;P24:Oxidation or Hydroxylation:77.14
Sample 2	2	4	Collagen alpha-1(I) chain OS=Gallus gallus GN=COL1A1 PE=1 SV=3	P02457|CO1A1_CHICK	R.GLTGPIGPPGP(+15.99)AGAP(+15.99)GDKGEAGPP(+15.99)GPAGPTGAR.G	Y	30.93	2878.42	33	0.8	720.613	4	17.55		F6:224	1	753	785	Oxidation or Hydroxylation	P11:Oxidation or Hydroxylation:0.00;P15:Oxidation or Hydroxylation:0.00;P24:Oxidation or Hydroxylation:10.11
Sample 2	2	4	Collagen alpha-1(I) chain OS=Gallus gallus GN=COL1A1 PE=1 SV=3	P02457|CO1A1_CHICK	K.GATGAP(+15.99)GIAGAP(+15.99)GFPGAR(+15.99).G	Y	44.94	1571.77	18	1.3	786.893	2	17.62		F6:226	2	387	404	Oxidation or Hydroxylation	P6:Oxidation or Hydroxylation:96.04;P12:Oxidation or Hydroxylation:9.16;R18:Oxidation or Hydroxylation:0.00
Sample 2	2	4	Collagen alpha-1(I) chain OS=Gallus gallus GN=COL1A1 PE=1 SV=3	P02457|CO1A1_CHICK	R.GFP(+15.99)GADGIAGPK.G	Y	42	1101.55	12	0.8	551.78	2	17.64		F6:227	3	483	494	Oxidation or Hydroxylation	P3:Oxidation or Hydroxylation:12.28
Sample 2	2	4	Collagen alpha-1(I) chain OS=Gallus gallus GN=COL1A1 PE=1 SV=3	P02457|CO1A1_CHICK	R.GPP(+15.99)GPMGPP(+15.99)GLAGPP(+15.99)GEAGR.E	Y	46.88	1815.86	20	1.6	908.937	2	17.67		F6:228	2	984	1003	Oxidation or Hydroxylation	P3:Oxidation or Hydroxylation:12.28;P9:Oxidation or Hydroxylation:27.96;P15:Oxidation or Hydroxylation:12.28
Sample 2	1	1	Collagen alpha-2(I) chain OS=Gallus gallus GN=COL1A2 PE=4 SV=1	tr|F1P0H9|F1P0H9_CHICK	R.TGEQGIAGPP(+15.99)GFAGEK.G	Y	43.81	1530.73	16	1	766.374	2	17.76		F6:231	2	830	845	Oxidation or Hydroxylation	P10:Oxidation or Hydroxylation:13.67
Sample 2	4	2	Serum albumin OS=Gallus gallus GN=ALB PE=4 SV=2	tr|F2Z4L6|F2Z4L6_CHICK	K.LVKDVVDLAQK.C	N	46.37	1226.72	11	0.7	614.369	2	18.02		F6:240	3	19	29
Sample 2	5	3	Serum albumin OS=Gallus gallus GN=ALB PE=1 SV=2	P19121|ALBU_CHICK	K.LVKDVVDLAQK.C	N	46.37	1226.72	11	0.7	614.369	2	18.02		F6:240	3	69	79
Sample 2	9	25	Matrix Gla protein OS=Gallus gallus GN=MGP PE=2 SV=1	O42413|MGP_CHICK	R.AN(+.98)GFIRDDTGLR.A	Y	36.99	1334.66	12	0.3	445.893	3	18.33		F6:250	5	41	52	Deamidation (NQ)	N2:Deamidation (NQ):1000.00
Sample 2	1	1	Collagen alpha-2(I) chain OS=Gallus gallus GN=COL1A2 PE=4 SV=1	tr|F1P0H9|F1P0H9_CHICK	R.GDAGPP(+15.99)GMTGFPGAAGR(+15.99).V	Y	50.49	1546.68	17	0.9	774.35	2	18.46		F6:254	1	777	793	Oxidation or Hydroxylation	P6:Oxidation or Hydroxylation:26.02;R17:Oxidation or Hydroxylation:0.00
Sample 2	1	1	Collagen alpha-2(I) chain OS=Gallus gallus GN=COL1A2 PE=4 SV=1	tr|F1P0H9|F1P0H9_CHICK	K.GETGPAGPP(+15.99)GFQGLP(+15.99)GPSGPAGEAGKPGER(+15.99).G	Y	52.6	2776.31	30	1.4	926.444	3	18.58		F6:258	2	543	572	Oxidation or Hydroxylation	P9:Oxidation or Hydroxylation:58.99;P15:Oxidation or Hydroxylation:44.44;R30:Oxidation or Hydroxylation:108.04
Sample 2	1	1	Collagen alpha-2(I) chain OS=Gallus gallus GN=COL1A2 PE=4 SV=1	tr|F1P0H9|F1P0H9_CHICK	K.GETGPAGPP(+15.99)GFQGLP(+15.99)GPSGPAGEAGKP(+15.99)GER.G	Y	48.87	2776.31	30	1.2	926.443	3	18.76		F6:264	1	543	572	Oxidation or Hydroxylation	P9:Oxidation or Hydroxylation:59.30;P15:Oxidation or Hydroxylation:23.57;P27:Oxidation or Hydroxylation:13.18
Sample 2	1	1	Collagen alpha-2(I) chain OS=Gallus gallus GN=COL1A2 PE=4 SV=1	tr|F1P0H9|F1P0H9_CHICK	R.VGPIGPAGNRGEP(+15.99)GNIGFPGPK(+15.99).G	Y	34.49	2119.08	22	0.9	707.368	3	19.02		F6:271	1	476	497	Oxidation or Hydroxylation	P13:Oxidation or Hydroxylation:14.04;K22:Oxidation or Hydroxylation:0.00
Sample 2	1	1	Collagen alpha-2(I) chain OS=Gallus gallus GN=COL1A2 PE=4 SV=1	tr|F1P0H9|F1P0H9_CHICK	R.NGLP(+15.99)GPIGPAGVR.G	Y	38.4	1219.67	13	1	610.841	2	19.04		F6:272	4	1067	1079	Oxidation or Hydroxylation	P4:Oxidation or Hydroxylation:47.09
Sample 2	2	4	Collagen alpha-1(I) chain OS=Gallus gallus GN=COL1A1 PE=1 SV=3	P02457|CO1A1_CHICK	R.GFP(+15.99)GLP(+15.99)GPSGEP(+15.99)GK.Q	N	35	1343.64	14	1	672.826	2	19.1		F6:274	3	960	973	Oxidation or Hydroxylation	P3:Oxidation or Hydroxylation:11.06;P6:Oxidation or Hydroxylation:36.05;P12:Oxidation or Hydroxylation:0.00
Sample 2	12	66	Alpha 1 type II procollagen (Fragment) OS=Gallus gallus GN=COL2A1 PE=4 SV=1	tr|Q7T2Z7|Q7T2Z7_CHICK	R.GFP(+15.99)GLP(+15.99)GPSGEP(+15.99)GK.Q	N	35	1343.64	14	1	672.826	2	19.1		F6:274	3	775	788	Oxidation or Hydroxylation	P3:Oxidation or Hydroxylation:11.06;P6:Oxidation or Hydroxylation:36.05;P12:Oxidation or Hydroxylation:0.00
Sample 2	12	67	Collagen alpha-1(II) chain (Fragment) OS=Gallus gallus GN=COL2A1 PE=4 SV=2	tr|H9L2B7|H9L2B7_CHICK	R.GFP(+15.99)GLP(+15.99)GPSGEP(+15.99)GK.Q	N	35	1343.64	14	1	672.826	2	19.1		F6:274	3	814	827	Oxidation or Hydroxylation	P3:Oxidation or Hydroxylation:11.06;P6:Oxidation or Hydroxylation:36.05;P12:Oxidation or Hydroxylation:0.00
Sample 2	12	68	Alpha 1 type IIA collagen OS=Gallus gallus GN=COL2A1 PE=2 SV=1	tr|Q90W37|Q90W37_CHICK	R.GFP(+15.99)GLP(+15.99)GPSGEP(+15.99)GK.Q	N	35	1343.64	14	1	672.826	2	19.1		F6:274	3	926	939	Oxidation or Hydroxylation	P3:Oxidation or Hydroxylation:11.06;P6:Oxidation or Hydroxylation:36.05;P12:Oxidation or Hydroxylation:0.00
Sample 2	2	4	Collagen alpha-1(I) chain OS=Gallus gallus GN=COL1A1 PE=1 SV=3	P02457|CO1A1_CHICK	R.GFSGLQGPP(+15.99)GPP(+15.99)GAP(+15.99)GEQGPSGASGPAGPR.G	Y	53.08	2688.25	30	2.1	1345.14	2	19.12		F6:275	5	1101	1130	Oxidation or Hydroxylation	P9:Oxidation or Hydroxylation:55.73;P12:Oxidation or Hydroxylation:130.57;P15:Oxidation or Hydroxylation:120.62
Sample 2	1	1	Collagen alpha-2(I) chain OS=Gallus gallus GN=COL1A2 PE=4 SV=1	tr|F1P0H9|F1P0H9_CHICK	R.VGPIGPAGNRGEP(+15.99)GNIGFP(+15.99)GPK.G	Y	33.3	2119.08	22	1	1060.55	2	19.15		F6:276	1	476	497	Oxidation or Hydroxylation	P13:Oxidation or Hydroxylation:9.40;P19:Oxidation or Hydroxylation:0.00
Sample 2	1	1	Collagen alpha-2(I) chain OS=Gallus gallus GN=COL1A2 PE=4 SV=1	tr|F1P0H9|F1P0H9_CHICK	K.GAAGLP(+15.99)GVAGAP(+15.99)GLPGP(+15.99)R.G	Y	41.41	1561.82	18	1.2	781.919	2	19.32		F6:281	2	309	326	Oxidation or Hydroxylation	P6:Oxidation or Hydroxylation:142.42;P12:Oxidation or Hydroxylation:22.45;P17:Oxidation or Hydroxylation:0.00
Sample 2	2	4	Collagen alpha-1(I) chain OS=Gallus gallus GN=COL1A1 PE=1 SV=3	P02457|CO1A1_CHICK	R.GQAGVMGFPGPK(+15.99).G	Y	43.33	1160.56	12	0.7	581.29	2	19.34		F6:282	1	564	575	Oxidation or Hydroxylation	K12:Oxidation or Hydroxylation:7.77
Sample 2	2	4	Collagen alpha-1(I) chain OS=Gallus gallus GN=COL1A1 PE=1 SV=3	P02457|CO1A1_CHICK	R.GFSGLQGP(+15.99)PGPP(+15.99)GAP(+15.99)GEQGPSGASGPAGPR.G	Y	36.76	2688.25	30	1.3	897.093	3	19.4		F6:284	1	1101	1130	Oxidation or Hydroxylation	P8:Oxidation or Hydroxylation:22.45;P12:Oxidation or Hydroxylation:22.45;P15:Oxidation or Hydroxylation:33.81
Sample 2	2	4	Collagen alpha-1(I) chain OS=Gallus gallus GN=COL1A1 PE=1 SV=3	P02457|CO1A1_CHICK	R.GQAGVMGF(+15.99)P(+15.99)GPK.G	Y	43.98	1176.56	12	1	589.288	2	19.44		F6:285	2	564	575	Oxidation or Hydroxylation	F8:Oxidation or Hydroxylation:22.45;P9:Oxidation or Hydroxylation:0.00
Sample 2	7	8	SPARC OS=Gallus gallus GN=SPARC PE=4 SV=1	tr|F1P291|F1P291_CHICK	K.LHLDYIGPC(+57.02)K.F	Y	42.18	1214.61	10	0.6	608.313	2	19.62		F6:291	3	136	145	Carbamidomethylation	C9:Carbamidomethylation:1000.00
Sample 2	1	1	Collagen alpha-2(I) chain OS=Gallus gallus GN=COL1A2 PE=4 SV=1	tr|F1P0H9|F1P0H9_CHICK	K.GPK(+15.99)GETGPTGAIGPIGASGPP(+15.99)GPVGAAGPAGPR.G	Y	58.95	2836.45	33	1.1	946.49	3	19.67		F6:293	1	744	776	Oxidation or Hydroxylation	K3:Oxidation or Hydroxylation:0.00;P21:Oxidation or Hydroxylation:12.28
Sample 2	2	4	Collagen alpha-1(I) chain OS=Gallus gallus GN=COL1A1 PE=1 SV=3	P02457|CO1A1_CHICK	R.GFSGLQGPP(+15.99)GPPGAP(+15.99)GEQGPSGASGPAGPR.G	Y	28.76	2672.26	30	1.5	891.761	3	19.76		F6:295	1	1101	1130	Oxidation or Hydroxylation	P9:Oxidation or Hydroxylation:8.22;P15:Oxidation or Hydroxylation:28.36
Sample 2	3	7	Uncharacterized protein OS=Gallus gallus GN=AHSG PE=4 SV=1	tr|E1BZE1|E1BZE1_CHICK	K.VNGQFSVLASK.C	Y	46.72	1148.62	11	0.4	575.317	2	19.85		F6:298	4	118	128
Sample 2	1	1	Collagen alpha-2(I) chain OS=Gallus gallus GN=COL1A2 PE=4 SV=1	tr|F1P0H9|F1P0H9_CHICK	R.GD(-18.01)VGPVG.R	Y	21.33	581.281	7	7.6	582.293	1	4.13		F6:30	2	822	828	Dehydration	D2:Dehydration:1000.00
Sample 2	6	6	Apolipoprotein A-I OS=Gallus gallus GN=APOA1 PE=1 SV=2	P08250|APOA1_CHICK	L.KLADNLDTLSAAAAK.L	Y	42.62	1500.81	15	1.1	751.415	2	19.96		F6:302	1	68	82
Sample 2	3	7	Uncharacterized protein OS=Gallus gallus GN=AHSG PE=4 SV=1	tr|E1BZE1|E1BZE1_CHICK	K.VNGQF(+15.99)SVLASK.C	Y	23.54	1164.61	11	1.9	583.315	2	20.06		F6:305	1	118	128	Oxidation or Hydroxylation	F5:Oxidation or Hydroxylation:21.90
Sample 2	2	4	Collagen alpha-1(I) chain OS=Gallus gallus GN=COL1A1 PE=1 SV=3	P02457|CO1A1_CHICK	K.DGLNGLP(+15.99)GPIGP(+15.99)PGPR(+15.99).G	Y	40.4	1560.79	16	0.9	781.403	2	20.15		F6:308	3	1142	1157	Oxidation or Hydroxylation	P7:Oxidation or Hydroxylation:45.01;P12:Oxidation or Hydroxylation:0.00;R16:Oxidation or Hydroxylation:0.00
Sample 2	4	2	Serum albumin OS=Gallus gallus GN=ALB PE=4 SV=2	tr|F2Z4L6|F2Z4L6_CHICK	K.GYESLLEK.C	N	27.98	937.476	8	1.5	938.484	1	20.54		F6:320	2	330	337
Sample 2	5	3	Serum albumin OS=Gallus gallus GN=ALB PE=1 SV=2	P19121|ALBU_CHICK	K.GYESLLEK.C	N	27.98	937.476	8	1.5	938.484	1	20.54		F6:320	2	380	387
Sample 2	1	1	Collagen alpha-2(I) chain OS=Gallus gallus GN=COL1A2 PE=4 SV=1	tr|F1P0H9|F1P0H9_CHICK	R.GSDGSAGPTGPAGPIGAAGPP(+15.99)GFP(+15.99)GAP(+15.99)GAK.G	Y	32.36	2520.19	30	-0.8	841.069	3	20.61		F6:322	2	234	263	Oxidation or Hydroxylation	P21:Oxidation or Hydroxylation:21.66;P24:Oxidation or Hydroxylation:34.30;P27:Oxidation or Hydroxylation:61.69
Sample 2	3	7	Uncharacterized protein OS=Gallus gallus GN=AHSG PE=4 SV=1	tr|E1BZE1|E1BZE1_CHICK	K.VN(+.98)GQFSVLASK.C	Y	45.12	1149.6	11	0.9	575.809	2	20.72		F6:325	4	118	128	Deamidation (NQ)	N2:Deamidation (NQ):32.28
Sample 2	3	7	Uncharacterized protein OS=Gallus gallus GN=AHSG PE=4 SV=1	tr|E1BZE1|E1BZE1_CHICK	K.T(sub V)NGQFSVLASK.C	Y	37.22	1150.6	11	7.9	576.311	2	20.83		F6:329	1	118	128	Mutation
Sample 2	3	7	Uncharacterized protein OS=Gallus gallus GN=AHSG PE=4 SV=1	tr|E1BZE1|E1BZE1_CHICK	K.VN(+.98)GQF(+15.99)SVLASK.C	Y	25.98	1165.6	11	1.1	583.807	2	20.85		F6:330	1	118	128	Deamidation (NQ); Oxidation or Hydroxylation	N2:Deamidation (NQ):0.00;F5:Oxidation or Hydroxylation:71.27
Sample 2	6	6	Apolipoprotein A-I OS=Gallus gallus GN=APOA1 PE=1 SV=2	P08250|APOA1_CHICK	R.EM(+15.99)WLKDTEALR.A	Y	38.07	1406.69	11	0	469.903	3	20.91		F6:332	2	96	106	Oxidation (M)	M2:Oxidation (M):1000.00
Sample 2	20	26	Secreted phosphoprotein 24 OS=Gallus gallus GN=SPP2 PE=4 SV=1	tr|F1P4U3|F1P4U3_CHICK	K.VGPFVPTAVC(+57.02)K.S	Y	41.37	1173.62	11	0.9	587.819	2	21.06		F6:337	2	107	117	Carbamidomethylation	C10:Carbamidomethylation:1000.00
Sample 2	20	27	Secreted phosphoprotein 24 OS=Gallus gallus GN=SPP2 PE=2 SV=1	Q710A0|SPP24_CHICK	K.VGPFVPTAVC(+57.02)K.S	Y	41.37	1173.62	11	0.9	587.819	2	21.06		F6:337	2	107	117	Carbamidomethylation	C10:Carbamidomethylation:1000.00
Sample 2	6	6	Apolipoprotein A-I OS=Gallus gallus GN=APOA1 PE=1 SV=2	P08250|APOA1_CHICK	K.LADNLDTLSAAAAK.L	Y	46.36	1372.72	14	0.7	687.368	2	21.24		F6:343	4	69	82
Sample 2	6	6	Apolipoprotein A-I OS=Gallus gallus GN=APOA1 PE=1 SV=2	P08250|APOA1_CHICK	K.ASGKDAIAQFESSAVGK.Q	Y	48.81	1664.84	17	1.3	833.427	2	21.27		F6:344	4	47	63
Sample 2	1	1	Collagen alpha-2(I) chain OS=Gallus gallus GN=COL1A2 PE=4 SV=1	tr|F1P0H9|F1P0H9_CHICK	K.GETGPTGAIGPIGASGPP(+15.99)GPVGAAGPAGPR.G	Y	56.9	2538.28	30	1.7	1270.15	2	21.68		F6:356	3	747	776	Oxidation or Hydroxylation	P18:Oxidation or Hydroxylation:52.72
Sample 2	4	2	Serum albumin OS=Gallus gallus GN=ALB PE=4 SV=2	tr|F2Z4L6|F2Z4L6_CHICK	K.TDNPAEC(+57.02)YANAQEQLNQHIK.E	N	46.85	2343.05	20	1	782.026	3	21.92		F6:362	2	341	360	Carbamidomethylation	C7:Carbamidomethylation:1000.00
Sample 2	5	3	Serum albumin OS=Gallus gallus GN=ALB PE=1 SV=2	P19121|ALBU_CHICK	K.TDNPAEC(+57.02)YANAQEQLNQHIK.E	N	46.85	2343.05	20	1	782.026	3	21.92		F6:362	2	391	410	Carbamidomethylation	C7:Carbamidomethylation:1000.00
Sample 2	1	1	Collagen alpha-2(I) chain OS=Gallus gallus GN=COL1A2 PE=4 SV=1	tr|F1P0H9|F1P0H9_CHICK	G.NRGDPGPVGPVGPAGAFG.P	Y	20.69	1620.8	18	5.9	811.412	2	22.02		F6:365	1	976	993
Sample 2	1	1	Collagen alpha-2(I) chain OS=Gallus gallus GN=COL1A2 PE=4 SV=1	tr|F1P0H9|F1P0H9_CHICK	R.GDP(+15.99)GPVGPVGPAGAFGPR.G	Y	52.48	1619.81	18	0.6	810.91	2	22.26		F6:371	4	978	995	Oxidation or Hydroxylation	P3:Oxidation or Hydroxylation:9.34
Sample 2	18	28	Histone H2A-III OS=Gallus gallus PE=1 SV=2	P35062|H2A3_CHICK	R.AGLQFPVGR.V	Y	37.61	943.524	9	0.8	472.77	2	22.38		F6:375	2	22	30
Sample 2	18	29	Histone H2A-IV OS=Gallus gallus PE=1 SV=2	P02263|H2A4_CHICK	R.AGLQFPVGR.V	Y	37.61	943.524	9	0.8	472.77	2	22.38		F6:375	2	22	30
Sample 2	18	30	Histone H2A OS=Gallus gallus GN=H2A-VI PE=3 SV=2	tr|Q92069|Q92069_CHICK	R.AGLQFPVGR.V	Y	37.61	943.524	9	0.8	472.77	2	22.38		F6:375	2	22	30
Sample 2	18	31	Histone H2A.J OS=Gallus gallus GN=H2A-IX PE=3 SV=1	P70082|H2AJ_CHICK	R.AGLQFPVGR.V	Y	37.61	943.524	9	0.8	472.77	2	22.38		F6:375	2	22	30
Sample 2	18	32	Histone H2A (Fragment) OS=Gallus gallus GN=LOC101751709 PE=3 SV=1	tr|R4GJP9|R4GJP9_CHICK	R.AGLQFPVGR.V	Y	37.61	943.524	9	0.8	472.77	2	22.38		F6:375	2	22	30
Sample 2	18	33	Histone H2A OS=Gallus gallus GN=H2AFX PE=3 SV=1	tr|R4GJN7|R4GJN7_CHICK	R.AGLQFPVGR.V	Y	37.61	943.524	9	0.8	472.77	2	22.38		F6:375	2	22	30
Sample 2	1	1	Collagen alpha-2(I) chain OS=Gallus gallus GN=COL1A2 PE=4 SV=1	tr|F1P0H9|F1P0H9_CHICK	R.GDPGPVGPVGPAGAFGPR.G	Y	55.06	1603.81	18	1.2	802.913	2	22.51		F6:379	4	978	995
Sample 2	14	15	Cystatin OS=Gallus gallus PE=1 SV=2	P01038|CYT_CHICK	R.LLGAPVPVDENDEGLQR.A	Y	46.73	1820.93	17	1.1	911.472	2	22.84		F6:389	3	30	46
Sample 2	14	16	Uncharacterized protein OS=Gallus gallus GN=CST3 PE=4 SV=1	tr|R4GLT1|R4GLT1_CHICK	R.LLGAPVPVDENDEGLQR.A	Y	46.73	1820.93	17	1.1	911.472	2	22.84		F6:389	3	42	58
Sample 2	1	1	Collagen alpha-2(I) chain OS=Gallus gallus GN=COL1A2 PE=4 SV=1	tr|F1P0H9|F1P0H9_CHICK	R.GLP(+15.99)GIAGATGEP(+15.99)GPLGVSGP(+15.99)PGAR.G	Y	46.9	2132.09	24	0.6	711.703	3	22.94		F6:392	3	882	905	Oxidation or Hydroxylation	P3:Oxidation or Hydroxylation:134.40;P12:Oxidation or Hydroxylation:22.85;P20:Oxidation or Hydroxylation:0.00
Sample 2	21	22	PIT 54 OS=Gallus gallus GN=PIT 54 PE=2 SV=1	tr|Q98TD1|Q98TD1_CHICK	K.QLGC(+57.02)GDAVLAPIAAK.F	Y	40.37	1482.79	15	1.2	742.401	2	22.99		F6:394	1	179	193	Carbamidomethylation	C4:Carbamidomethylation:1000.00
Sample 2	21	23	Uncharacterized protein OS=Gallus gallus GN=PIT54 PE=4 SV=2	tr|H9KZK6|H9KZK6_CHICK	K.QLGC(+57.02)GDAVLAPIAAK.F	Y	40.37	1482.79	15	1.2	742.401	2	22.99		F6:394	1	217	231	Carbamidomethylation	C4:Carbamidomethylation:1000.00
Sample 2	3	7	Uncharacterized protein OS=Gallus gallus GN=AHSG PE=4 SV=1	tr|E1BZE1|E1BZE1_CHICK	K.VPHPVGFVPPPPLCPGK(+57.02).I	Y	26.22	1793.96	17	1.1	598.996	3	23.02		F6:395	1	322	338	Carbamidomethylation (DHKE X@N-term)	K17:Carbamidomethylation (DHKE X@N-term):67.56
Sample 2	4	2	Serum albumin OS=Gallus gallus GN=ALB PE=4 SV=2	tr|F2Z4L6|F2Z4L6_CHICK	K.VSQPDFVQPYQRPASDVIC(+57.02)QEYQDNR.V	N	35.87	3138.45	26	0.2	1047.16	3	23.17		F6:400	2	84	109	Carbamidomethylation	C19:Carbamidomethylation:1000.00
Sample 2	5	3	Serum albumin OS=Gallus gallus GN=ALB PE=1 SV=2	P19121|ALBU_CHICK	K.VSQPDFVQPYQRPASDVIC(+57.02)QEYQDNR.V	N	35.87	3138.45	26	0.2	1047.16	3	23.17		F6:400	2	134	159	Carbamidomethylation	C19:Carbamidomethylation:1000.00
Sample 2	10	17	Osteopontin OS=Gallus gallus GN=SPP1 PE=2 SV=3	P23498|OSTP_CHICK	R.KLIEDDAT(+79.97)AEVGDSQL.A	Y	43.49	1782.79	16	1.2	892.404	2	23.21		F6:401	3	164	179	Phosphorylation (STY)	T8:Phosphorylation (STY):143.82
Sample 2	10	18	Osteopontin OS=Gallus gallus GN=SPP1 PE=4 SV=1	tr|F1NSM8|F1NSM8_CHICK	R.KLIEDDAT(+79.97)AEVGDSQL.A	Y	43.49	1782.79	16	1.2	892.404	2	23.21		F6:401	3	164	179	Phosphorylation (STY)	T8:Phosphorylation (STY):143.82
Sample 2	34	50	Lysozyme OS=Gallus gallus GN=LYZ PE=3 SV=1	tr|B8YK79|B8YK79_CHICK	R.NTDGSTDYGILQINSR.W	Y	44.35	1752.83	16	1.7	877.423	2	23.45		F6:407	1	64	79
Sample 2	34	51	Lysozyme C OS=Gallus gallus GN=LYZ PE=1 SV=1	P00698|LYSC_CHICK	R.NTDGSTDYGILQINSR.W	Y	44.35	1752.83	16	1.7	877.423	2	23.45		F6:407	1	64	79
Sample 2	3	7	Uncharacterized protein OS=Gallus gallus GN=AHSG PE=4 SV=1	tr|E1BZE1|E1BZE1_CHICK	L.KISHNNPVAS(+79.97)ESSSSEFPSLLSAK.S	Y	23.68	2595.22	24	0.3	866.081	3	23.55		F6:410	1	283	306	Phosphorylation (STY)	S10:Phosphorylation (STY):0.00
Sample 2	8	13	Uncharacterized protein OS=Gallus gallus GN=DMP1 PE=4 SV=2	tr|F1NUV7|F1NUV7_CHICK	R.LHASMGPWDTGDADVAFGNHVER.D	Y	16.84	2481.11	23	2.5	828.047	3	23.65		F6:412	1	53	75
Sample 2	14	15	Cystatin OS=Gallus gallus PE=1 SV=2	P01038|CYT_CHICK	R.ALQFAMAEYNR.A	Y	48.87	1312.62	11	0.3	657.319	2	23.78		F6:416	2	47	57
Sample 2	14	16	Uncharacterized protein OS=Gallus gallus GN=CST3 PE=4 SV=1	tr|R4GLT1|R4GLT1_CHICK	R.ALQFAMAEYNR.A	Y	48.87	1312.62	11	0.3	657.319	2	23.78		F6:416	2	59	69
Sample 2	6	6	Apolipoprotein A-I OS=Gallus gallus GN=APOA1 PE=1 SV=2	P08250|APOA1_CHICK	K.IRPFLDQFSAK.W	Y	42.96	1320.72	11	0.5	441.247	3	23.81		F6:417	5	120	130
Sample 2	16	12	Uncharacterized protein OS=Gallus gallus GN=LCN8 PE=3 SV=2	tr|E1C0K1|E1C0K1_CHICK	K.SYAVIFATR.V	Y	38.04	1026.55	9	0.3	514.282	2	23.84		F6:418	1	115	123
Sample 2	16	14	Extracellular fatty acid-binding protein OS=Gallus gallus GN=EXFABP PE=1 SV=2	P21760|EXFAB_CHICK	K.SYAVIFATR.V	Y	38.04	1026.55	9	0.3	514.282	2	23.84		F6:418	1	115	123
Sample 2	15	10	Decorin OS=Gallus gallus GN=DCN PE=1 SV=1	P28675|PGS2_CHICK	K.ISPAAFAPLK.K	Y	41.86	1013.59	10	1.1	507.803	2	23.87		F6:419	1	118	127
Sample 2	15	11	Decorin OS=Gallus gallus GN=DCN PE=4 SV=2	tr|E1BRE9|E1BRE9_CHICK	K.ISPAAFAPLK.K	Y	41.86	1013.59	10	1.1	507.803	2	23.87		F6:419	1	118	127
Sample 2	6	6	Apolipoprotein A-I OS=Gallus gallus GN=APOA1 PE=1 SV=2	P08250|APOA1_CHICK	K.MTPLVQEFR.E	Y	40.1	1119.57	9	0.6	560.795	2	23.97		F6:422	1	230	238
Sample 2	8	13	Uncharacterized protein OS=Gallus gallus GN=DMP1 PE=4 SV=2	tr|F1NUV7|F1NUV7_CHICK	G.DDPSVFDSLGGR.H	Y	46.49	1263.57	12	0.7	632.794	2	24.04		F6:424	4	171	182
Sample 2	6	6	Apolipoprotein A-I OS=Gallus gallus GN=APOA1 PE=1 SV=2	P08250|APOA1_CHICK	K.DAIAQFESSAVGK.Q	Y	39.05	1321.65	13	1	661.834	2	24.09		F6:426	2	51	63
Sample 2	8	13	Uncharacterized protein OS=Gallus gallus GN=DMP1 PE=4 SV=2	tr|F1NUV7|F1NUV7_CHICK	G.DDPSVF(+15.99)DSLGGR.H	Y	43.44	1279.57	12	1.8	640.792	2	24.15		F6:428	2	171	182	Oxidation or Hydroxylation	F6:Oxidation or Hydroxylation:30.46
Sample 2	8	13	Uncharacterized protein OS=Gallus gallus GN=DMP1 PE=4 SV=2	tr|F1NUV7|F1NUV7_CHICK	G.DDPSVF(+31.99)DSLGGR.H	Y	35.9	1295.56	12	0.9	648.789	2	24.18		F6:429	2	171	182	Dihydroxy	F6:Dihydroxy:28.13
Sample 2	17	39	Histone H2B 8 OS=Gallus gallus GN=H2B-VIII PE=1 SV=3	Q9PSW9|H2B8_CHICK	R.LLLPGELAK.H	Y	15.55	952.596	9	0.4	477.305	2	24.38		F6:435	3	101	109
Sample 2	17	40	Histone H2B 5 OS=Gallus gallus GN=H2B-V PE=1 SV=2	P0C1H4|H2B5_CHICK	R.LLLPGELAK.H	Y	15.55	952.596	9	0.4	477.305	2	24.38		F6:435	3	101	109
Sample 2	17	41	Histone H2B 1/2/3/4/6 OS=Gallus gallus GN=H2B-I PE=1 SV=2	P0C1H3|H2B1_CHICK	R.LLLPGELAK.H	Y	15.55	952.596	9	0.4	477.305	2	24.38		F6:435	3	101	109
Sample 2	17	42	Histone H2B (Fragment) OS=Gallus gallus GN=HIST1H2B5L PE=3 SV=1	tr|A0A0A0MQ64|A0A0A0MQ64_CHICK	R.LLLPGELAK.H	Y	15.55	952.596	9	0.4	477.305	2	24.38		F6:435	3	118	126
Sample 2	4	2	Serum albumin OS=Gallus gallus GN=ALB PE=4 SV=2	tr|F2Z4L6|F2Z4L6_CHICK	K.QQYFC(+57.02)GILK.Q	N	34.55	1155.57	9	1.2	578.795	2	24.41		F6:436	2	174	182	Carbamidomethylation	C5:Carbamidomethylation:1000.00
Sample 2	5	3	Serum albumin OS=Gallus gallus GN=ALB PE=1 SV=2	P19121|ALBU_CHICK	K.QQYFC(+57.02)GILK.Q	N	34.55	1155.57	9	1.2	578.795	2	24.41		F6:436	2	224	232	Carbamidomethylation	C5:Carbamidomethylation:1000.00
Sample 2	3	7	Uncharacterized protein OS=Gallus gallus GN=AHSG PE=4 SV=1	tr|E1BZE1|E1BZE1_CHICK	K.M(+15.99)VTEPSQDLIAEC(+57.02)QLYGHQPGVTYPHPGQDTSAGLVPSAGQGFTNHNLK.I	Y	29.36	5262.48	49	3.4	878.09	6	24.47		F6:438	4	235	283	Oxidation (M); Carbamidomethylation	M1:Oxidation (M):1000.00;C13:Carbamidomethylation:1000.00
Sample 2	9	25	Matrix Gla protein OS=Gallus gallus GN=MGP PE=2 SV=1	O42413|MGP_CHICK	C.YE(+43.99)SHESMESHEYLNPFLNR.Q	Y	37.9	2425.03	19	1.8	809.351	3	24.93		F6:453	2	20	38	Carboxylation (E)	E2:Carboxylation (E):0.00
Sample 2	3	7	Uncharacterized protein OS=Gallus gallus GN=AHSG PE=4 SV=1	tr|E1BZE1|E1BZE1_CHICK	K.MVTEPSQDLIAEC(+57.02)QLYGHQPGVTYPHPGQDTSAGLVPSAGQGFTN(+.98)HNLK.I	Y	22.15	5247.47	49	2.5	1312.88	4	25.08		F6:457	1	235	283	Carbamidomethylation; Deamidation (NQ)	C13:Carbamidomethylation:1000.00;N45:Deamidation (NQ):49.37
Sample 2	4	2	Serum albumin OS=Gallus gallus GN=ALB PE=4 SV=2	tr|F2Z4L6|F2Z4L6_CHICK	K.TIADGFTAMVDK.C	N	49.2	1267.61	12	0.8	634.814	2	25.23		F6:460	3	524	535
Sample 2	5	3	Serum albumin OS=Gallus gallus GN=ALB PE=1 SV=2	P19121|ALBU_CHICK	K.TIADGFTAMVDK.C	N	49.2	1267.61	12	0.8	634.814	2	25.23		F6:460	3	574	585
Sample 2	27	38	Gremlin-1 OS=Gallus gallus GN=GREM1 PE=2 SV=1	O73755|GREM1_CHICK	R.FC(+57.02)YGQC(+57.02)NSFYIPR.H	Y	46.62	1710.73	13	1.6	856.373	2	25.29		F6:462	1	117	129	Carbamidomethylation	C2:Carbamidomethylation:1000.00;C6:Carbamidomethylation:1000.00
Sample 2	4	2	Serum albumin OS=Gallus gallus GN=ALB PE=4 SV=2	tr|F2Z4L6|F2Z4L6_CHICK	K.TIADGFTAM(+15.99)VDK.C	N	42.19	1283.61	12	0.2	642.811	2	25.37		F6:464	1	524	535	Oxidation (M)	M9:Oxidation (M):1000.00
Sample 2	5	3	Serum albumin OS=Gallus gallus GN=ALB PE=1 SV=2	P19121|ALBU_CHICK	K.TIADGFTAM(+15.99)VDK.C	N	42.19	1283.61	12	0.2	642.811	2	25.37		F6:464	1	574	585	Oxidation (M)	M9:Oxidation (M):1000.00
Sample 2	36	71	Histone H4 (Fragment) OS=Gallus gallus PE=3 SV=1	tr|Q6B834|Q6B834_CHICK	K.VFLENVIR.D	Y	29.64	988.571	8	0.5	495.293	2	25.68		F6:474	1	30	37
Sample 2	36	74	Histone H4 OS=Gallus gallus GN=H4-I PE=1 SV=2	P62801|H4_CHICK	K.VFLENVIR.D	Y	29.64	988.571	8	0.5	495.293	2	25.68		F6:474	1	61	68
Sample 2	36	75	Histone H4 type VIII OS=Gallus gallus GN=H4-VIII PE=3 SV=3	P70081|H48_CHICK	K.VFLENVIR.D	Y	29.64	988.571	8	0.5	495.293	2	25.68		F6:474	1	61	68
Sample 2	22	35	Lumican OS=Gallus gallus GN=LUM PE=1 SV=1	P51890|LUM_CHICK	R.ADLPQEMYNC(+57.02)LR.V	Y	29.71	1508.68	12	1.7	755.346	2	26.14		F6:483	2	324	335	Carbamidomethylation	C10:Carbamidomethylation:1000.00
Sample 2	6	6	Apolipoprotein A-I OS=Gallus gallus GN=APOA1 PE=1 SV=2	P08250|APOA1_CHICK	R.EM(+15.99)WLKDTEALRAELTK.D	Y	26.41	1948.99	16	0.9	650.672	3	26.19		F6:484	1	96	111	Oxidation (M)	M2:Oxidation (M):1000.00
Sample 2	15	10	Decorin OS=Gallus gallus GN=DCN PE=1 SV=1	P28675|PGS2_CHICK	K.IDAEGLSGLTNLAK.L	Y	52.56	1400.75	14	0.5	701.383	2	26.31		F6:487	2	234	247
Sample 2	15	11	Decorin OS=Gallus gallus GN=DCN PE=4 SV=2	tr|E1BRE9|E1BRE9_CHICK	K.IDAEGLSGLTNLAK.L	Y	52.56	1400.75	14	0.5	701.383	2	26.31		F6:487	2	234	247
Sample 2	8	13	Uncharacterized protein OS=Gallus gallus GN=DMP1 PE=4 SV=2	tr|F1NUV7|F1NUV7_CHICK	G.DVANALGPLLGDEDHGR.L	Y	39.02	1747.85	17	1.1	874.933	2	26.37		F6:489	4	36	52
Sample 2	21	22	PIT 54 OS=Gallus gallus GN=PIT 54 PE=2 SV=1	tr|Q98TD1|Q98TD1_CHICK	K.GQIWLSDLDC(+57.02)K.G	Y	42.51	1333.63	11	0.8	667.825	2	26.41		F6:490	1	89	99	Carbamidomethylation	C10:Carbamidomethylation:1000.00
Sample 2	21	23	Uncharacterized protein OS=Gallus gallus GN=PIT54 PE=4 SV=2	tr|H9KZK6|H9KZK6_CHICK	K.GQIWLSDLDC(+57.02)K.G	Y	42.51	1333.63	11	0.8	667.825	2	26.41		F6:490	1	127	137	Carbamidomethylation	C10:Carbamidomethylation:1000.00
Sample 2	20	26	Secreted phosphoprotein 24 OS=Gallus gallus GN=SPP2 PE=4 SV=1	tr|F1P4U3|F1P4U3_CHICK	R.INSQTWGPNLYGVVR.S	Y	34.51	1702.88	15	0.5	852.447	2	26.66		F6:497	2	51	65
Sample 2	20	27	Secreted phosphoprotein 24 OS=Gallus gallus GN=SPP2 PE=2 SV=1	Q710A0|SPP24_CHICK	R.INSQTWGPNLYGVVR.S	Y	34.51	1702.88	15	0.5	852.447	2	26.66		F6:497	2	51	65
Sample 2	16	12	Uncharacterized protein OS=Gallus gallus GN=LCN8 PE=3 SV=2	tr|E1C0K1|E1C0K1_CHICK	R.EVSPTAMAIFR.K	Y	46.36	1220.62	11	0.9	611.319	2	26.72		F6:499	2	141	151
Sample 2	16	14	Extracellular fatty acid-binding protein OS=Gallus gallus GN=EXFABP PE=1 SV=2	P21760|EXFAB_CHICK	R.EVSPTAMAIFR.K	Y	46.36	1220.62	11	0.9	611.319	2	26.72		F6:499	2	141	151
Sample 2	4	2	Serum albumin OS=Gallus gallus GN=ALB PE=4 SV=2	tr|F2Z4L6|F2Z4L6_CHICK	R.SQC(+57.02)IMEAEFDEKPADLPSLVEK.Y	N	41.68	2535.19	22	0.8	846.07	3	26.91		F6:503	2	265	286	Carbamidomethylation	C3:Carbamidomethylation:1000.00
Sample 2	5	3	Serum albumin OS=Gallus gallus GN=ALB PE=1 SV=2	P19121|ALBU_CHICK	R.SQC(+57.02)IMEAEFDEKPADLPSLVEK.Y	N	41.68	2535.19	22	0.8	846.07	3	26.91		F6:503	2	315	336	Carbamidomethylation	C3:Carbamidomethylation:1000.00
Sample 2	1	1	Collagen alpha-2(I) chain OS=Gallus gallus GN=COL1A2 PE=4 SV=1	tr|F1P0H9|F1P0H9_CHICK	K.AADFGPGPMGLMGPR.G	Y	53.26	1472.69	15	1.5	737.354	2	26.98		F6:505	2	84	98
Sample 2	1	1	Collagen alpha-2(I) chain OS=Gallus gallus GN=COL1A2 PE=4 SV=1	tr|F1P0H9|F1P0H9_CHICK	K.AADFGPGPM(+15.99)GLM(+15.99)GPR.G	Y	44.59	1504.68	15	1.5	753.348	2	27.11		F6:509	1	84	98	Oxidation (M)	M9:Oxidation (M):1000.00;M12:Oxidation (M):1000.00
Sample 2	7	8	SPARC OS=Gallus gallus GN=SPARC PE=4 SV=1	tr|F1P291|F1P291_CHICK	K.NVLITLYERDEDNNLLTEK.Q	Y	43.03	2291.16	19	1.3	764.73	3	27.34		F6:514	4	168	186
Sample 2	3	7	Uncharacterized protein OS=Gallus gallus GN=AHSG PE=4 SV=1	tr|E1BZE1|E1BZE1_CHICK	K.ISHNNPVAS(+79.97)ES(+79.97)SSSEFPSLLSAK.S	Y	49.84	2547.09	23	-0.1	1274.55	2	27.43		F6:517	1	284	306	Phosphorylation (STY)	S9:Phosphorylation (STY):12.33;S11:Phosphorylation (STY):0.00
Sample 2	7	8	SPARC OS=Gallus gallus GN=SPARC PE=4 SV=1	tr|F1P291|F1P291_CHICK	K.NVLITLY(+31.99)ERDEDNNLLTEK.Q	Y	29.06	2323.15	19	-0.8	775.391	3	27.52		F6:519	1	168	186	Dihydroxy	Y7:Dihydroxy:0.00
Sample 2	7	8	SPARC OS=Gallus gallus GN=SPARC PE=4 SV=1	tr|F1P291|F1P291_CHICK	K.NVLITLYERD(+14.02)EDNN(+.98)LLTEK.Q	Y	14.34	2306.16	19	-7.4	769.723	3	27.56		F6:520	1	168	186	Methyl ester; Deamidation (NQ)	D10:Methyl ester:0.00;N14:Deamidation (NQ):0.00
Sample 2	3	7	Uncharacterized protein OS=Gallus gallus GN=AHSG PE=4 SV=1	tr|E1BZE1|E1BZE1_CHICK	K.DNLAAC(+57.02)QLLPEDQSNFGFC(+57.02)TAK.M	Y	42.41	2498.12	22	1.2	833.715	3	28.2		F6:532	10	213	234	Carbamidomethylation	C6:Carbamidomethylation:1000.00;C19:Carbamidomethylation:1000.00
Sample 2	15	10	Decorin OS=Gallus gallus GN=DCN PE=1 SV=1	P28675|PGS2_CHICK	K.IASIGINDFC(+57.02)PLGYNTK.K	Y	43.68	1881.93	17	1.4	941.973	2	28.65		F6:542	1	302	318	Carbamidomethylation	C10:Carbamidomethylation:1000.00
Sample 2	15	11	Decorin OS=Gallus gallus GN=DCN PE=4 SV=2	tr|E1BRE9|E1BRE9_CHICK	K.IASIGINDFC(+57.02)PLGYNTK.K	Y	43.68	1881.93	17	1.4	941.973	2	28.65		F6:542	1	302	318	Carbamidomethylation	C10:Carbamidomethylation:1000.00
Sample 2	4	2	Serum albumin OS=Gallus gallus GN=ALB PE=4 SV=2	tr|F2Z4L6|F2Z4L6_CHICK	K.YVPPPFNPDM(+15.99)FSFDEK.L	N	44.44	1944.86	16	1.7	649.295	3	29.24		F6:554	5	475	490	Oxidation (M)	M10:Oxidation (M):1000.00
Sample 2	5	3	Serum albumin OS=Gallus gallus GN=ALB PE=1 SV=2	P19121|ALBU_CHICK	K.YVPPPFNPDM(+15.99)FSFDEK.L	N	44.44	1944.86	16	1.7	649.295	3	29.24		F6:554	5	525	540	Oxidation (M)	M10:Oxidation (M):1000.00
Sample 2	17	39	Histone H2B 8 OS=Gallus gallus GN=H2B-VIII PE=1 SV=3	Q9PSW9|H2B8_CHICK	K.AM(+15.99)GIM(+15.99)NSFVNDIFER.I	Y	42.29	1774.8	15	0.6	888.409	2	30.07		F6:569	2	59	73	Oxidation (M)	M2:Oxidation (M):1000.00;M5:Oxidation (M):1000.00
Sample 2	17	40	Histone H2B 5 OS=Gallus gallus GN=H2B-V PE=1 SV=2	P0C1H4|H2B5_CHICK	K.AM(+15.99)GIM(+15.99)NSFVNDIFER.I	Y	42.29	1774.8	15	0.6	888.409	2	30.07		F6:569	2	59	73	Oxidation (M)	M2:Oxidation (M):1000.00;M5:Oxidation (M):1000.00
Sample 2	17	41	Histone H2B 1/2/3/4/6 OS=Gallus gallus GN=H2B-I PE=1 SV=2	P0C1H3|H2B1_CHICK	K.AM(+15.99)GIM(+15.99)NSFVNDIFER.I	Y	42.29	1774.8	15	0.6	888.409	2	30.07		F6:569	2	59	73	Oxidation (M)	M2:Oxidation (M):1000.00;M5:Oxidation (M):1000.00
Sample 2	17	42	Histone H2B (Fragment) OS=Gallus gallus GN=HIST1H2B5L PE=3 SV=1	tr|A0A0A0MQ64|A0A0A0MQ64_CHICK	K.AM(+15.99)GIM(+15.99)NSFVNDIFER.I	Y	42.29	1774.8	15	0.6	888.409	2	30.07		F6:569	2	76	90	Oxidation (M)	M2:Oxidation (M):1000.00;M5:Oxidation (M):1000.00
Sample 2	4	2	Serum albumin OS=Gallus gallus GN=ALB PE=4 SV=2	tr|F2Z4L6|F2Z4L6_CHICK	R.VSFLGHFIYSVAR.R	N	45.19	1494.8	13	1	748.407	2	30.11		F6:570	4	110	122
Sample 2	5	3	Serum albumin OS=Gallus gallus GN=ALB PE=1 SV=2	P19121|ALBU_CHICK	R.VSFLGHFIYSVAR.R	N	45.19	1494.8	13	1	748.407	2	30.11		F6:570	4	160	172
Sample 2	26	34	Tetranectin OS=Gallus gallus GN=CLEC3B PE=2 SV=1	tr|Q9DDD4|Q9DDD4_CHICK	K.AMIDNISQEVALLK.E	Y	43.34	1543.83	14	1.1	772.922	2	30.6		F6:579	1	48	61
Sample 2	4	2	Serum albumin OS=Gallus gallus GN=ALB PE=4 SV=2	tr|F2Z4L6|F2Z4L6_CHICK	K.SFEAGHDAFMAEFVYEYSR.R	N	32.9	2254.96	19	1.6	752.663	3	30.69		F6:581	1	296	314
Sample 2	5	3	Serum albumin OS=Gallus gallus GN=ALB PE=1 SV=2	P19121|ALBU_CHICK	K.SFEAGHDAFMAEFVYEYSR.R	N	32.9	2254.96	19	1.6	752.663	3	30.69		F6:581	1	346	364
Sample 2	5	3	Serum albumin OS=Gallus gallus GN=ALB PE=1 SV=2	P19121|ALBU_CHICK	K.AVAMITFAQYLQR.C	Y	48.2	1510.8	13	1.4	756.407	2	31.93		F6:598	1	48	60
Sample 2	4	2	Serum albumin OS=Gallus gallus GN=ALB PE=4 SV=2	tr|F2Z4L6|F2Z4L6_CHICK	K.YVPPPFNPDMFSFDEK.L	N	45.64	1928.87	16	0.7	643.963	3	32.19		F6:601	4	475	490
Sample 2	5	3	Serum albumin OS=Gallus gallus GN=ALB PE=1 SV=2	P19121|ALBU_CHICK	K.YVPPPFNPDMFSFDEK.L	N	45.64	1928.87	16	0.7	643.963	3	32.19		F6:601	4	525	540
Sample 2	3	7	Uncharacterized protein OS=Gallus gallus GN=AHSG PE=4 SV=1	tr|E1BZE1|E1BZE1_CHICK	A.APAAPPPPLGC(+57.02)DDPEIEAAAEFAVIYIN(+.98)GHSHHGYR.F	Y	48.55	3839.8	36	-1.9	768.966	5	32.23		F6:602	4	19	54	Carbamidomethylation; Deamidation (NQ)	C11:Carbamidomethylation:1000.00;N28:Deamidation (NQ):1000.00
Sample 2	7	8	SPARC OS=Gallus gallus GN=SPARC PE=4 SV=1	tr|F1P291|F1P291_CHICK	K.NYNMYIFPVHWQFGQLDQHPIDGYLSHTELAPLR.A	Y	61.83	4098.98	34	0.2	1025.75	4	32.34		F6:605	2	218	251
Sample 2	10	17	Osteopontin OS=Gallus gallus GN=SPP1 PE=2 SV=3	P23498|OSTP_CHICK	K.LIEDDATAEVGDSQLAGLWLPK.E	Y	36.04	2340.18	22	0.8	781.069	3	32.38		F6:606	2	165	186
Sample 2	10	18	Osteopontin OS=Gallus gallus GN=SPP1 PE=4 SV=1	tr|F1NSM8|F1NSM8_CHICK	K.LIEDDATAEVGDSQLAGLWLPK.E	Y	36.04	2340.18	22	0.8	781.069	3	32.38		F6:606	2	165	186
Sample 2	7	8	SPARC OS=Gallus gallus GN=SPARC PE=4 SV=1	tr|F1P291|F1P291_CHICK	K.NYNM(+15.99)YIFP(+15.99)VHWQF(+15.99)GQLDQHPIDGYLSHTELAPLR.A	Y	36.54	4146.97	34	-1	830.4	5	32.52		F6:608	1	218	251	Oxidation (M); Oxidation or Hydroxylation	M4:Oxidation (M):1000.00;P8:Oxidation or Hydroxylation:3.75;F13:Oxidation or Hydroxylation:6.65
Sample 2	18	28	Histone H2A-III OS=Gallus gallus PE=1 SV=2	P35062|H2A3_CHICK	K.VTIAQGGVLPNIQAVLLPK.K	Y	37.49	1930.16	19	1.8	966.09	2	33.24		F6:623	2	101	119
Sample 2	18	29	Histone H2A-IV OS=Gallus gallus PE=1 SV=2	P02263|H2A4_CHICK	K.VTIAQGGVLPNIQAVLLPK.K	Y	37.49	1930.16	19	1.8	966.09	2	33.24		F6:623	2	101	119
Sample 2	18	30	Histone H2A OS=Gallus gallus GN=H2A-VI PE=3 SV=2	tr|Q92069|Q92069_CHICK	K.VTIAQGGVLPNIQAVLLPK.K	Y	37.49	1930.16	19	1.8	966.09	2	33.24		F6:623	2	101	119
Sample 2	18	31	Histone H2A.J OS=Gallus gallus GN=H2A-IX PE=3 SV=1	P70082|H2AJ_CHICK	K.VTIAQGGVLPNIQAVLLPK.K	Y	37.49	1930.16	19	1.8	966.09	2	33.24		F6:623	2	101	119
Sample 2	18	32	Histone H2A (Fragment) OS=Gallus gallus GN=LOC101751709 PE=3 SV=1	tr|R4GJP9|R4GJP9_CHICK	G.VTIAQGGVLPNIQAVLLPK.K	Y	37.49	1930.16	19	1.8	966.09	2	33.24		F6:623	2	101	119
Sample 2	18	33	Histone H2A OS=Gallus gallus GN=H2AFX PE=3 SV=1	tr|R4GJN7|R4GJN7_CHICK	G.VTIAQGGVLPNIQAVLLPK.K	Y	37.49	1930.16	19	1.8	966.09	2	33.24		F6:623	2	101	119
Sample 2	30	56	12K serum protein beta-2-m cross-reactive (Fragment) OS=Gallus gallus PE=1 SV=1	tr|Q7LZS1|Q7LZS1_CHICK	K.GC(+57.02)MLDGVLYPFGEIPR.T	Y	39.41	1822.87	16	1.5	912.446	2	33.28		F6:624	2	15	30	Carbamidomethylation	C2:Carbamidomethylation:1000.00
Sample 2	3	7	Uncharacterized protein OS=Gallus gallus GN=AHSG PE=4 SV=1	tr|E1BZE1|E1BZE1_CHICK	A.APAAPPPPLGC(+57.02)DDPEIEAAAEFAVIYINGHSHHGYR.F	Y	64.45	3838.82	36	-0.4	768.77	5	33.33		F6:625	2	19	54	Carbamidomethylation	C11:Carbamidomethylation:1000.00
Sample 2	4	2	Serum albumin OS=Gallus gallus GN=ALB PE=4 SV=2	tr|F2Z4L6|F2Z4L6_CHICK	K.C(+57.02)VANEDAPEC(+57.02)SKPLPSIILDEIC(+57.02)QVEK.L	N	43.19	3113.47	27	1.5	1038.83	3	33.61		F6:631	6	30	56	Carbamidomethylation	C1:Carbamidomethylation:1000.00;C10:Carbamidomethylation:1000.00;C23:Carbamidomethylation:1000.00
Sample 2	5	3	Serum albumin OS=Gallus gallus GN=ALB PE=1 SV=2	P19121|ALBU_CHICK	K.C(+57.02)VANEDAPEC(+57.02)SKPLPSIILDEIC(+57.02)QVEK.L	N	43.19	3113.47	27	1.5	1038.83	3	33.61		F6:631	6	80	106	Carbamidomethylation	C1:Carbamidomethylation:1000.00;C10:Carbamidomethylation:1000.00;C23:Carbamidomethylation:1000.00
Sample 2	4	2	Serum albumin OS=Gallus gallus GN=ALB PE=4 SV=2	tr|F2Z4L6|F2Z4L6_CHICK	K.C(+57.02)VANEDAPEC(+57.02)SKT(sub P)LPSIILDEIC(+57.02)QVEK.L	N	21.14	3117.47	27	5.8	1040.17	3	33.93		F6:638	1	30	56	Carbamidomethylation; Mutation	C1:Carbamidomethylation:1000.00;C10:Carbamidomethylation:1000.00;C23:Carbamidomethylation:1000.00
Sample 2	5	3	Serum albumin OS=Gallus gallus GN=ALB PE=1 SV=2	P19121|ALBU_CHICK	K.C(+57.02)VANEDAPEC(+57.02)SKT(sub P)LPSIILDEIC(+57.02)QVEK.L	N	21.14	3117.47	27	5.8	1040.17	3	33.93		F6:638	1	80	106	Carbamidomethylation; Mutation	C1:Carbamidomethylation:1000.00;C10:Carbamidomethylation:1000.00;C23:Carbamidomethylation:1000.00
Sample 2	11	20	Vitronectin OS=Gallus gallus PE=2 SV=1	tr|O12945|O12945_CHICK	K.LISDF(sub V)WGIEGPIDAAFTR.I	Y	29.91	2007.01	18	-8.5	1004.5	2	34.87		F6:654	1	193	210	Mutation
Sample 2	11	21	Uncharacterized protein OS=Gallus gallus GN=VTN PE=4 SV=2	tr|E1C7A7|E1C7A7_CHICK	K.LISDF(sub V)WGIEGPIDAAFTR.I	Y	29.91	2007.01	18	-8.5	1004.5	2	34.87		F6:654	1	193	210	Mutation
Sample 2	3	7	Uncharacterized protein OS=Gallus gallus GN=AHSG PE=4 SV=1	tr|E1BZE1|E1BZE1_CHICK	K.NPDVYLMLLEIGR.A	Y	45.33	1531.81	13	0.5	766.911	2	35.22		F6:658	8	172	184
Sample 2	31	72	Coagulation factor IX OS=Gallus gallus GN=F9 PE=2 SV=1	Q804X6|FA9_CHICK	R.SAIVLQVLTVPFVDR.V	Y	29.1	1655.96	15	1.3	828.989	2	35.25		F6:659	2	375	389
Sample 2	31	73	Coagulation factor IX OS=Gallus gallus GN=F9 PE=3 SV=1	tr|F1NWP1|F1NWP1_CHICK	R.SAIVLQVLTVPFVDR.V	Y	29.1	1655.96	15	1.3	828.989	2	35.25		F6:659	2	375	389
Sample 2	33	43	Alpha-1 type XI collagen (Fragment) OS=Gallus gallus PE=2 SV=1	tr|Q90796|Q90796_CHICK	K.IDQVPIVDVMINDFGDQSQK.F	Y	13.68	2260.1	20	2.3	1131.06	2	35.57		F6:662	1	857	876
Sample 2	15	10	Decorin OS=Gallus gallus GN=DCN PE=1 SV=1	P28675|PGS2_CHICK	K.AVFNGLNQVIVLELGTNPLK.S	Y	34.11	2138.21	20	3.1	1070.12	2	36.32		F6:673	3	166	185
Sample 2	15	11	Decorin OS=Gallus gallus GN=DCN PE=4 SV=2	tr|E1BRE9|E1BRE9_CHICK	K.AVFNGLNQVIVLELGTNPLK.S	Y	34.11	2138.21	20	3.1	1070.12	2	36.32		F6:673	3	166	185
Sample 2	7	8	SPARC OS=Gallus gallus GN=SPARC PE=4 SV=1	tr|F1P291|F1P291_CHICK	R.FFEAC(+57.02)DLDN(+.98)DKYIALEEWASC(+57.02)FGIK.E	Y	29.89	3041.35	25	5.3	1014.79	3	36.67		F6:678	2	264	288	Carbamidomethylation; Deamidation (NQ)	C5:Carbamidomethylation:1000.00;N9:Deamidation (NQ):1000.00;C21:Carbamidomethylation:1000.00
Sample 2	22	35	Lumican OS=Gallus gallus GN=LUM PE=1 SV=1	P51890|LUM_CHICK	K.GLNSLLYLDLSFNQLTK.L	Y	38.01	1938.05	17	0.5	970.031	2	37.14		F6:682	1	187	203
Sample 2	14	15	Cystatin OS=Gallus gallus PE=1 SV=2	P01038|CYT_CHICK	K.YTTCTFVVYSIPWLNQIK.L	Y	38.12	2175.11	18	1.2	1088.56	2	37.39		F6:685	2	115	132
Sample 2	14	16	Uncharacterized protein OS=Gallus gallus GN=CST3 PE=4 SV=1	tr|R4GLT1|R4GLT1_CHICK	K.YTTCTFVVYSIPWLNQIK.L	Y	38.12	2175.11	18	1.2	1088.56	2	37.39		F6:685	2	127	144
Sample 2	16	12	Uncharacterized protein OS=Gallus gallus GN=LCN8 PE=3 SV=2	tr|E1C0K1|E1C0K1_CHICK	K.WYIVALASNTDFFLR.E	Y	41.56	1814.94	15	1.7	908.477	2	37.49		F6:687	3	34	48
Sample 2	16	14	Extracellular fatty acid-binding protein OS=Gallus gallus GN=EXFABP PE=1 SV=2	P21760|EXFAB_CHICK	K.WYIVALASNTDFFLR.E	Y	41.56	1814.94	15	1.7	908.477	2	37.49		F6:687	3	34	48
Sample 2	23	44	Serpin H1 OS=Gallus gallus GN=SERPINH1 PE=1 SV=2	P13731|SERPH_CHICK	K.DK(+15.99)NMENILLSPVVVASSLGLVSLGGK.A	Y	48.61	2655.45	26	0.1	886.158	3	37.64		F6:689	1	48	73	Oxidation or Hydroxylation	K2:Oxidation or Hydroxylation:0.00
Sample 2	3	7	Uncharacterized protein OS=Gallus gallus GN=AHSG PE=4 SV=1	tr|E1BZE1|E1BZE1_CHICK	A.P(+57.02)(+15.99)AAPPPPLGC(+57.02)DDPEIEAAAEFAVIYINGHSHHGYR.F	Y	17.06	3840.8	35	6.1	769.171	5	38.68		F6:698	1	20	54	Carbamidomethylation (DHKE X@N-term); Oxidation or Hydroxylation; Carbamidomethylation	P1:Carbamidomethylation (DHKE X@N-term):67.24;P1:Oxidation or Hydroxylation:12.33;C10:Carbamidomethylation:1000.00
Sample 2	13	19	Uncharacterized protein OS=Gallus gallus GN=SERPINF1 PE=3 SV=1	tr|E1C7H6|E1C7H6_CHICK	R.TATANVLLSPFSLATALSGLSLGAGERTEDVISR.A	Y	15.82	3416.81	34	1.7	1139.95	3	39.25		F6:703	1	71	104
Sample 2	23	44	Serpin H1 OS=Gallus gallus GN=SERPINH1 PE=1 SV=2	P13731|SERPH_CHICK	K.DKNMENILLSPVVVASSLGLVSLGGK.A	Y	44.92	2639.46	26	0.9	880.827	3	39.33		F6:704	1	48	73
Sample 2	29	49	Histone H3.2 OS=Gallus gallus GN=H3-I PE=1 SV=2	P84229|H32_CHICK	R.FQSSAVM(+15.99)ALQEASEAYLVGLFEDTNLC(+57.02)AIHAK.R	Y	44.58	3528.69	32	0.9	1177.24	3	40.23		F6:712	2	85	116	Oxidation (M); Carbamidomethylation	M7:Oxidation (M):1000.00;C27:Carbamidomethylation:1000.00
Sample 2	4	2	Serum albumin OS=Gallus gallus GN=ALB PE=4 SV=2	tr|F2Z4L6|F2Z4L6_CHICK	F.LYAPAILSFAVDFEHALQSC(+57.02)C(+57.02)K.E	N	23.13	2539.22	22	1.2	847.416	3	40.37		F6:714	1	127	148	Carbamidomethylation	C20:Carbamidomethylation:1000.00;C21:Carbamidomethylation:1000.00
Sample 2	5	3	Serum albumin OS=Gallus gallus GN=ALB PE=1 SV=2	P19121|ALBU_CHICK	F.LYAPAILSFAVDFEHALQSC(+57.02)C(+57.02)K.E	N	23.13	2539.22	22	1.2	847.416	3	40.37		F6:714	1	177	198	Carbamidomethylation	C20:Carbamidomethylation:1000.00;C21:Carbamidomethylation:1000.00
Sample 2	19	37	Osteocalcin OS=Gallus gallus GN=BGLAP PE=1 SV=2	P02822|OSTCN_CHICK	R.FYGPV	Y	26.63	581.285	5	1.2	582.293	1	42.38		F6:731	2	93	97
