# Supplementary material for: Bone protein “extractomics”: comparing the efficiency of bone protein extractions of Gallus gallus in tandem mass spectrometry, with an eye towards paleoproteomics
Source: PeerJ. 2016 Oct 27;4:e2603. doi: 10.7717/peerj.2603 (PMC5088622; doi:10.7717/peerj.2603)
Supplement: Table S10 [file peerj-04-2603-s014.xlsx]

## Sheet: Peptides
Table S10. Peptides identified in samples from Method 5, dialyzed EDTA (6 mL/g) (6-EDTA-D) @ 1% FDR
Sample #	Protein Group	Protein ID	Protein Description	Protein Accession	Peptide	Unique	-10lgP	Mass	Length	ppm	m/z	z	RT	Area	Scan	#Spec	Start	End	PTM	AScore
Sample 1	1	4	Collagen alpha-1(I) chain OS=Gallus gallus GN=COL1A1 PE=1 SV=3	P02457|CO1A1_CHICK	L.QGPP(+15.99)GPP(+15.99)GAP(+15.99)GEQGPSGASGPAGPR.G	Y	43.79	2227.03	25	1.4	1114.52	2	12.8		F29:100	1	1106	1130	Oxidation or Hydroxylation	P4:Oxidation or Hydroxylation:9.34;P7:Oxidation or Hydroxylation:9.34;P10:Oxidation or Hydroxylation:69.71
Sample 1	1	4	Collagen alpha-1(I) chain OS=Gallus gallus GN=COL1A1 PE=1 SV=3	P02457|CO1A1_CHICK	L.QGPP(+15.99)GPPGAP(+15.99)GEQGPSGASGPAGPR.G	Y	40.36	2211.03	25	1.4	738.018	3	13.57		F29:114	1	1106	1130	Oxidation or Hydroxylation	P4:Oxidation or Hydroxylation:0.00;P10:Oxidation or Hydroxylation:41.59
Sample 1	5	7	Uncharacterized protein OS=Gallus gallus GN=AHSG PE=4 SV=1	tr|E1BZE1|E1BZE1_CHICK	Y.GHQPGVTYPHPGQDTSA.G	Y	23.88	1747.79	17	1.2	874.904	2	14.3		F29:127	1	251	267
Sample 1	1	4	Collagen alpha-1(I) chain OS=Gallus gallus GN=COL1A1 PE=1 SV=3	P02457|CO1A1_CHICK	L.TGPIGPP(+15.99)GPAGAP(+15.99)GDKGEAGPP(+15.99)GPAGPTGAR.G	Y	36.06	2708.32	31	1.5	903.78	3	14.56		F29:131	1	755	785	Oxidation or Hydroxylation	P7:Oxidation or Hydroxylation:11.06;P13:Oxidation or Hydroxylation:0.00;P22:Oxidation or Hydroxylation:11.06
Sample 1	2	2	Serum albumin OS=Gallus gallus GN=ALB PE=4 SV=2	tr|F2Z4L6|F2Z4L6_CHICK	K.LC(+57.02)SAPAEEREVGQMK.L	Y	25.53	1703.8	15	0.8	568.94	3	14.69		F29:135	1	491	505	Carbamidomethylation	C2:Carbamidomethylation:1000.00
Sample 1	2	3	Serum albumin OS=Gallus gallus GN=ALB PE=1 SV=2	P19121|ALBU_CHICK	K.LC(+57.02)SAPAEEREVGQMK.L	Y	25.53	1703.8	15	0.8	568.94	3	14.69		F29:135	1	541	555	Carbamidomethylation	C2:Carbamidomethylation:1000.00
Sample 1	7	6	Apolipoprotein A-I OS=Gallus gallus GN=APOA1 PE=1 SV=2	P08250|APOA1_CHICK	A.ELTKDLEEVKEK.I	Y	30.96	1459.78	12	0.6	487.6	3	14.81		F29:138	1	108	119
Sample 1	1	4	Collagen alpha-1(I) chain OS=Gallus gallus GN=COL1A1 PE=1 SV=3	P02457|CO1A1_CHICK	S.GNIGLP(+15.99)GPP(+15.99)GP(+15.99)AGK.Z	Y	23.74	1278.66	14	0.9	640.336	2	15.53		F29:154	1	879	892	Oxidation or Hydroxylation	P6:Oxidation or Hydroxylation:36.05;P9:Oxidation or Hydroxylation:6.47;P11:Oxidation or Hydroxylation:0.00
Sample 1	1	4	Collagen alpha-1(I) chain OS=Gallus gallus GN=COL1A1 PE=1 SV=3	P02457|CO1A1_CHICK	G.NIGLP(+15.99)GPP(+15.99)GP(+15.99)AGK.Z	Y	26.45	1221.64	13	0.9	611.825	2	16.12		F29:168	2	880	892	Oxidation or Hydroxylation	P5:Oxidation or Hydroxylation:52.04;P8:Oxidation or Hydroxylation:7.26;P10:Oxidation or Hydroxylation:0.00
Sample 1	13	2181	Uncharacterized protein OS=Gallus gallus GN=LECT2 PE=4 SV=2	tr|F1NEF7|F1NEF7_CHICK	N.AIDDGVQIR.G	Y	35.18	985.519	9	0.2	493.767	2	16.52		F29:180	1	250	258
Sample 1	13	2182	Myeloid protein 1 OS=Gallus gallus GN=MIM1 PE=1 SV=2	P08940|MIM1_CHICK	N.AIDDGVQIR.G	Y	35.18	985.519	9	0.2	493.767	2	16.52		F29:180	1	250	258
Sample 1	1	4	Collagen alpha-1(I) chain OS=Gallus gallus GN=COL1A1 PE=1 SV=3	P02457|CO1A1_CHICK	K.GSPGAD(+15.99)GPIGAP(+15.99)GTP(+15.99)GPQGIAGQR.G	Y	34.01	2162.04	24	0.7	1082.03	2	16.81		F29:188	1	924	947	Oxidation or Hydroxylation	D6:Oxidation or Hydroxylation:0.00;P12:Oxidation or Hydroxylation:67.69;P15:Oxidation or Hydroxylation:27.16
Sample 1	1	4	Collagen alpha-1(I) chain OS=Gallus gallus GN=COL1A1 PE=1 SV=3	P02457|CO1A1_CHICK	A.GKDGLNGLP(+15.99)GPIGP(+15.99)PGP(+15.99)R.G	Y	27.75	1745.91	18	0.8	873.961	2	17.07		F29:196	1	1140	1157	Oxidation or Hydroxylation	P9:Oxidation or Hydroxylation:24.32;P14:Oxidation or Hydroxylation:7.21;P17:Oxidation or Hydroxylation:0.00
Sample 1	1	4	Collagen alpha-1(I) chain OS=Gallus gallus GN=COL1A1 PE=1 SV=3	P02457|CO1A1_CHICK	Q.GFQGPPGEP(+15.99)GEP(+15.99)GASGPMGPR.G	Y	30.95	2009.89	21	1.4	1005.95	2	17.73		F29:216	1	189	209	Oxidation or Hydroxylation	P9:Oxidation or Hydroxylation:38.16;P12:Oxidation or Hydroxylation:68.60
Sample 1	1	4	Collagen alpha-1(I) chain OS=Gallus gallus GN=COL1A1 PE=1 SV=3	P02457|CO1A1_CHICK	R.GFP(+15.99)GLP(+15.99)GPSGEP(+15.99)GKQ.G	Y	20.64	1471.69	15	1	736.855	2	18.85		F29:251	1	960	974	Oxidation or Hydroxylation	P3:Oxidation or Hydroxylation:17.01;P6:Oxidation or Hydroxylation:14.04;P12:Oxidation or Hydroxylation:0.00
Sample 1	3	1	Collagen alpha-2(I) chain OS=Gallus gallus GN=COL1A2 PE=4 SV=1	tr|F1P0H9|F1P0H9_CHICK	R.VGPIGPAGNRGEP(+15.99)GNIGFP(+15.99)GPK.G	Y	34.68	2119.08	22	1.2	707.369	3	19.07		F29:258	1	476	497	Oxidation or Hydroxylation	P13:Oxidation or Hydroxylation:9.40;P19:Oxidation or Hydroxylation:12.28
Sample 1	1	4	Collagen alpha-1(I) chain OS=Gallus gallus GN=COL1A1 PE=1 SV=3	P02457|CO1A1_CHICK	R.GFP(+15.99)GLP(+15.99)GPSGEPGK.Q	Y	30.68	1327.64	14	0.6	664.828	2	19.44		F29:269	1	960	973	Oxidation or Hydroxylation	P3:Oxidation or Hydroxylation:17.01;P6:Oxidation or Hydroxylation:26.31
Sample 1	1	4	Collagen alpha-1(I) chain OS=Gallus gallus GN=COL1A1 PE=1 SV=3	P02457|CO1A1_CHICK	K.DGLNGLP(+15.99)GPIGPP(+15.99)GPR(+15.99).G	Y	38.32	1560.79	16	1.2	781.403	2	20.12		F29:289	1	1142	1157	Oxidation or Hydroxylation	P7:Oxidation or Hydroxylation:9.74;P13:Oxidation or Hydroxylation:0.00;R16:Oxidation or Hydroxylation:0.00
Sample 1	12	13409	Prothrombin OS=Gallus gallus PE=2 SV=1	tr|Q91001|Q91001_CHICK	R.C(+57.02)LPWASEK.A	Y	27.98	989.464	8	0.5	495.74	2	20.61		F29:305	2	228	235	Carbamidomethylation	C1:Carbamidomethylation:1000.00
Sample 1	12	13410	Prothrombin OS=Gallus gallus GN=F2 PE=3 SV=1	tr|F1NXV6|F1NXV6_CHICK	R.C(+57.02)LPWASEK.A	Y	27.98	989.464	8	0.5	495.74	2	20.61		F29:305	2	228	235	Carbamidomethylation	C1:Carbamidomethylation:1000.00
Sample 1	3	1	Collagen alpha-2(I) chain OS=Gallus gallus GN=COL1A2 PE=4 SV=1	tr|F1P0H9|F1P0H9_CHICK	R.GDP(+15.99)GPVGPVGPAGAFGPR.G	Y	51.29	1619.81	18	0.6	810.91	2	21.9		F29:342	2	978	995	Oxidation or Hydroxylation	P3:Oxidation or Hydroxylation:11.06
Sample 1	5	7	Uncharacterized protein OS=Gallus gallus GN=AHSG PE=4 SV=1	tr|E1BZE1|E1BZE1_CHICK	K.C(+57.02)HSHADS(+79.97)AEDIREVC(+57.02)PNC(+57.02)PLLA.N	Y	32.89	2630.07	22	1.4	877.699	3	21.94		F29:343	2	129	150	Carbamidomethylation; Phosphorylation (STY)	C1:Carbamidomethylation:1000.00;S7:Phosphorylation (STY):11.01;C15:Carbamidomethylation:1000.00;C18:Carbamidomethylation:1000.00
Sample 1	2	2	Serum albumin OS=Gallus gallus GN=ALB PE=4 SV=2	tr|F2Z4L6|F2Z4L6_CHICK	K.LVKDVVDLA.Q	Y	30.43	970.57	9	0.7	486.293	2	22.22		F29:352	1	19	27
Sample 1	2	3	Serum albumin OS=Gallus gallus GN=ALB PE=1 SV=2	P19121|ALBU_CHICK	K.LVKDVVDLA.Q	Y	30.43	970.57	9	0.7	486.293	2	22.22		F29:352	1	69	77
Sample 1	3	1	Collagen alpha-2(I) chain OS=Gallus gallus GN=COL1A2 PE=4 SV=1	tr|F1P0H9|F1P0H9_CHICK	R.GFP(+15.99)GTP(+15.99)GLP(+15.99)GFK.G	Y	34.48	1221.6	12	0.6	611.809	2	22.25		F29:353	2	165	176	Oxidation or Hydroxylation	P3:Oxidation or Hydroxylation:7.65;P6:Oxidation or Hydroxylation:30.64;P9:Oxidation or Hydroxylation:0.00
Sample 1	1	4	Collagen alpha-1(I) chain OS=Gallus gallus GN=COL1A1 PE=1 SV=3	P02457|CO1A1_CHICK	R.GFP(+15.99)GLP(+15.99)GPS.G	Y	19.34	859.408	9	1.1	860.416	1	22.77		F29:369	1	960	968	Oxidation or Hydroxylation	P3:Oxidation or Hydroxylation:17.01;P6:Oxidation or Hydroxylation:15.73
Sample 1	2	2	Serum albumin OS=Gallus gallus GN=ALB PE=4 SV=2	tr|F2Z4L6|F2Z4L6_CHICK	A.EFDEKPADLPSLVEK.Y	Y	25.98	1715.86	15	0.5	572.962	3	22.8		F29:370	2	272	286
Sample 1	2	3	Serum albumin OS=Gallus gallus GN=ALB PE=1 SV=2	P19121|ALBU_CHICK	A.EFDEKPADLPSLVEK.Y	Y	25.98	1715.86	15	0.5	572.962	3	22.8		F29:370	2	322	336
Sample 1	5	7	Uncharacterized protein OS=Gallus gallus GN=AHSG PE=4 SV=1	tr|E1BZE1|E1BZE1_CHICK	G.F(+57.02)VPPPPLC(+57.02)PGK.I	Y	33.18	1264.66	11	0.8	633.34	2	22.99		F29:376	4	328	338	Carbamidomethylation (DHKE X@N-term); Carbamidomethylation	F1:Carbamidomethylation (DHKE X@N-term):73.54;C8:Carbamidomethylation:1000.00
Sample 1	2	2	Serum albumin OS=Gallus gallus GN=ALB PE=4 SV=2	tr|F2Z4L6|F2Z4L6_CHICK	M.EAEFDEKPADLPSLVEK.Y	Y	34.01	1915.94	17	0.2	639.654	3	23.29		F29:385	2	270	286
Sample 1	2	3	Serum albumin OS=Gallus gallus GN=ALB PE=1 SV=2	P19121|ALBU_CHICK	M.EAEFDEKPADLPSLVEK.Y	Y	34.01	1915.94	17	0.2	639.654	3	23.29		F29:385	2	320	336
Sample 1	4	8	SPARC OS=Gallus gallus GN=SPARC PE=4 SV=1	tr|F1P291|F1P291_CHICK	K.LHLDYIGPC(+57.02).K	Y	17.82	1086.52	9	0.2	544.266	2	24.05		F29:406	1	136	144	Carbamidomethylation	C9:Carbamidomethylation:1000.00
Sample 1	4	9	SPARC OS=Gallus gallus GN=SPARC PE=2 SV=1	P36377|SPRC_CHICK	K.LHLDYIGPC(+57.02).K	Y	17.82	1086.52	9	0.2	544.266	2	24.05		F29:406	1	136	144	Carbamidomethylation	C9:Carbamidomethylation:1000.00
Sample 1	4	8	SPARC OS=Gallus gallus GN=SPARC PE=4 SV=1	tr|F1P291|F1P291_CHICK	R.LEAGDHTVELL.A	Y	23.24	1195.61	11	0.9	598.812	2	24.19		F29:410	1	201	211
Sample 1	4	9	SPARC OS=Gallus gallus GN=SPARC PE=2 SV=1	P36377|SPRC_CHICK	R.LEAGDHTVELL.A	Y	23.24	1195.61	11	0.9	598.812	2	24.19		F29:410	1	201	211
Sample 1	2	2	Serum albumin OS=Gallus gallus GN=ALB PE=4 SV=2	tr|F2Z4L6|F2Z4L6_CHICK	R.SQC(+57.02)IM(+15.99)EAEFDEKPADLPSLVEK.Y	Y	49.09	2551.18	22	0.7	851.402	3	24.28		F29:413	3	265	286	Carbamidomethylation; Oxidation (M)	C3:Carbamidomethylation:1000.00;M5:Oxidation (M):1000.00
Sample 1	2	3	Serum albumin OS=Gallus gallus GN=ALB PE=1 SV=2	P19121|ALBU_CHICK	R.SQC(+57.02)IM(+15.99)EAEFDEKPADLPSLVEK.Y	Y	49.09	2551.18	22	0.7	851.402	3	24.28		F29:413	3	315	336	Carbamidomethylation; Oxidation (M)	C3:Carbamidomethylation:1000.00;M5:Oxidation (M):1000.00
Sample 1	7	6	Apolipoprotein A-I OS=Gallus gallus GN=APOA1 PE=1 SV=2	P08250|APOA1_CHICK	K.LADNLDTL.S	Y	21.46	873.444	8	1.2	874.453	1	24.68		F29:424	1	69	76
Sample 1	2	2	Serum albumin OS=Gallus gallus GN=ALB PE=4 SV=2	tr|F2Z4L6|F2Z4L6_CHICK	A.EFDEKPADLPSLVEK(+163.05).Y	Y	26.57	1878.91	15	9.5	940.47	2	26.01		F29:460	1	272	286	Phenethyl isothiocyanate	K15:Phenethyl isothiocyanate:80.30
Sample 1	2	3	Serum albumin OS=Gallus gallus GN=ALB PE=1 SV=2	P19121|ALBU_CHICK	A.EFDEKPADLPSLVEK(+163.05).Y	Y	26.57	1878.91	15	9.5	940.47	2	26.01		F29:460	1	322	336	Phenethyl isothiocyanate	K15:Phenethyl isothiocyanate:80.30
Sample 1	2	2	Serum albumin OS=Gallus gallus GN=ALB PE=4 SV=2	tr|F2Z4L6|F2Z4L6_CHICK	M.EAEFDEKPADLPSLVEKY.I	Y	35.78	2079	18	1	694.01	3	26.19		F29:464	1	270	287
Sample 1	2	3	Serum albumin OS=Gallus gallus GN=ALB PE=1 SV=2	P19121|ALBU_CHICK	M.EAEFDEKPADLPSLVEKY.I	Y	35.78	2079	18	1	694.01	3	26.19		F29:464	1	320	337
Sample 1	6	36	Uncharacterized protein OS=Gallus gallus GN=OMD PE=4 SV=1	tr|R4GF52|R4GF52_CHICK	Y.AFFC(+57.02)FPHIR.T	Y	30.29	1193.58	9	1.4	597.798	2	27.09		F29:486	1	350	358	Carbamidomethylation	C4:Carbamidomethylation:1000.00
Sample 1	10	259	Uncharacterized protein (Fragment) OS=Gallus gallus GN=COL5A1 PE=4 SV=2	tr|F1NI79|F1NI79_CHICK	T.SWPKENPGSWFS.E	Y	23.29	1420.64	12	1.7	711.329	2	28.03		F29:506	1	1654	1665
Sample 1	10	1239	Type V collagen (Fragment) OS=Gallus gallus PE=2 SV=1	tr|Q90689|Q90689_CHICK	T.SWPKENPGSWFS.E	Y	23.29	1420.64	12	1.7	711.329	2	28.03		F29:506	1	246	257
Sample 1	2	2	Serum albumin OS=Gallus gallus GN=ALB PE=4 SV=2	tr|F2Z4L6|F2Z4L6_CHICK	K.C(+57.02)VANEDAPEC(+57.02)SKPLPSIIL.D	Y	26.5	2112.02	19	1	1057.02	2	28.29		F29:512	2	30	48	Carbamidomethylation	C1:Carbamidomethylation:1000.00;C10:Carbamidomethylation:1000.00
Sample 1	2	3	Serum albumin OS=Gallus gallus GN=ALB PE=1 SV=2	P19121|ALBU_CHICK	K.C(+57.02)VANEDAPEC(+57.02)SKPLPSIIL.D	Y	26.5	2112.02	19	1	1057.02	2	28.29		F29:512	2	80	98	Carbamidomethylation	C1:Carbamidomethylation:1000.00;C10:Carbamidomethylation:1000.00
Sample 1	2	2	Serum albumin OS=Gallus gallus GN=ALB PE=4 SV=2	tr|F2Z4L6|F2Z4L6_CHICK	K.YVPPPFNPDM(+15.99)FSFDEK.L	Y	32.93	1944.86	16	0.7	973.438	2	29.07		F29:530	3	475	490	Oxidation (M)	M10:Oxidation (M):1000.00
Sample 1	2	3	Serum albumin OS=Gallus gallus GN=ALB PE=1 SV=2	P19121|ALBU_CHICK	K.YVPPPFNPDM(+15.99)FSFDEK.L	Y	32.93	1944.86	16	0.7	973.438	2	29.07		F29:530	3	525	540	Oxidation (M)	M10:Oxidation (M):1000.00
Sample 1	2	2	Serum albumin OS=Gallus gallus GN=ALB PE=4 SV=2	tr|F2Z4L6|F2Z4L6_CHICK	S.IILDEIC(+57.02)QVEKL.R	Y	18.37	1471.8	12	0.9	736.906	2	29.95		F29:550	1	46	57	Carbamidomethylation	C7:Carbamidomethylation:1000.00
Sample 1	2	3	Serum albumin OS=Gallus gallus GN=ALB PE=1 SV=2	P19121|ALBU_CHICK	S.IILDEIC(+57.02)QVEKL.R	Y	18.37	1471.8	12	0.9	736.906	2	29.95		F29:550	1	96	107	Carbamidomethylation	C7:Carbamidomethylation:1000.00
Sample 1	7	6	Apolipoprotein A-I OS=Gallus gallus GN=APOA1 PE=1 SV=2	P08250|APOA1_CHICK	R.LISFLDELQK.S	Y	28.73	1204.67	10	1.3	603.343	2	30.48		F29:561	1	252	261
Sample 1	1	4	Collagen alpha-1(I) chain OS=Gallus gallus GN=COL1A1 PE=1 SV=3	P02457|CO1A1_CHICK	R.LPIIDLAPM.D	Y	20.95	981.557	9	-0.6	491.785	2	35.38		F29:660	1	1426	1434
Sample 2	1	4	Collagen alpha-1(I) chain OS=Gallus gallus GN=COL1A1 PE=1 SV=3	P02457|CO1A1_CHICK	L.TGPIGPP(+15.99)GPAGAPGD(+15.99)KGEAGPP(+15.99)GPAGPTGAR.G	Y	45	2708.32	31	1.5	903.78	3	14.51		F30:123	1	755	785	Oxidation or Hydroxylation	P7:Oxidation or Hydroxylation:39.76;D15:Oxidation or Hydroxylation:11.10;P22:Oxidation or Hydroxylation:0.00
Sample 2	1	4	Collagen alpha-1(I) chain OS=Gallus gallus GN=COL1A1 PE=1 SV=3	P02457|CO1A1_CHICK	R.GEP(+15.99)GPAGLP(+15.99)GPAGER.G	Y	42.84	1392.66	15	0.3	697.339	2	14.71		F30:128	2	462	476	Oxidation or Hydroxylation	P3:Oxidation or Hydroxylation:20.41;P9:Oxidation or Hydroxylation:30.83
Sample 2	1	4	Collagen alpha-1(I) chain OS=Gallus gallus GN=COL1A1 PE=1 SV=3	P02457|CO1A1_CHICK	R.GSAGPP(+15.99)GATGFP(+15.99)GAAGR.V	Y	40.72	1458.69	17	1.3	730.351	2	14.87		F30:132	1	855	871	Oxidation or Hydroxylation	P6:Oxidation or Hydroxylation:17.01;P12:Oxidation or Hydroxylation:0.00
Sample 2	1	4	Collagen alpha-1(I) chain OS=Gallus gallus GN=COL1A1 PE=1 SV=3	P02457|CO1A1_CHICK	F.SGLQGPP(+15.99)GP(+15.99)PGAP(+15.99)GEQGPSGASGPAGPR.G	Y	39.93	2484.16	28	0.4	829.062	3	15.61		F30:148	2	1103	1130	Oxidation or Hydroxylation	P7:Oxidation or Hydroxylation:17.01;P9:Oxidation or Hydroxylation:0.00;P13:Oxidation or Hydroxylation:19.05
Sample 2	1	4	Collagen alpha-1(I) chain OS=Gallus gallus GN=COL1A1 PE=1 SV=3	P02457|CO1A1_CHICK	S.GNIGLP(+15.99)GPP(+15.99)GPAGK(+15.99).Z	Y	31.01	1278.66	14	0.9	640.336	2	15.9		F30:155	3	879	892	Oxidation or Hydroxylation	P6:Oxidation or Hydroxylation:39.76;P9:Oxidation or Hydroxylation:25.66;K14:Oxidation or Hydroxylation:0.00
Sample 2	1	4	Collagen alpha-1(I) chain OS=Gallus gallus GN=COL1A1 PE=1 SV=3	P02457|CO1A1_CHICK	V.AVPGPMGPAGPR.G	Y	24.66	1105.57	12	1	553.793	2	15.93		F30:156	1	165	176
Sample 2	8	1994	Collagen alpha-1(XII) chain OS=Gallus gallus GN=COL12A1 PE=4 SV=2	tr|F1NX22|F1NX22_CHICK	L.TIQTGGPGIPEEK.K	Y	48.17	1325.68	13	0.3	663.849	2	15.99		F30:158	2	111	123
Sample 2	8	1995	Collagen alpha-1(XII) chain OS=Gallus gallus GN=COL12A1 PE=1 SV=3	P13944|COCA1_CHICK	L.TIQTGGPGIPEEK.K	Y	48.17	1325.68	13	0.3	663.849	2	15.99		F30:158	2	111	123
Sample 2	1	4	Collagen alpha-1(I) chain OS=Gallus gallus GN=COL1A1 PE=1 SV=3	P02457|CO1A1_CHICK	G.NIGLP(+15.99)GPP(+15.99)GPAGK(+15.99).Z	Y	25.49	1221.64	13	1	611.826	2	16.13		F30:161	2	880	892	Oxidation or Hydroxylation	P5:Oxidation or Hydroxylation:52.04;P8:Oxidation or Hydroxylation:7.32;K13:Oxidation or Hydroxylation:4.05
Sample 2	3	1	Collagen alpha-2(I) chain OS=Gallus gallus GN=COL1A2 PE=4 SV=1	tr|F1P0H9|F1P0H9_CHICK	R.VGP(+15.99)P(+15.99)GPAGITGPP(+15.99)GPPGP(+15.99)AGK.D	Y	21.97	1840.93	21	1.5	921.475	2	16.16		F30:162	1	794	814	Oxidation or Hydroxylation	P3:Oxidation or Hydroxylation:29.32;P4:Oxidation or Hydroxylation:20.41;P13:Oxidation or Hydroxylation:27.96;P18:Oxidation or Hydroxylation:0.00
Sample 2	3	1	Collagen alpha-2(I) chain OS=Gallus gallus GN=COL1A2 PE=4 SV=1	tr|F1P0H9|F1P0H9_CHICK	R.VGP(+15.99)P(+15.99)GPAGITGPP(+15.99)GPP(+15.99)GPAGK.D	Y	27.8	1840.93	21	1.2	921.474	2	16.22		F30:164	3	794	814	Oxidation or Hydroxylation	P3:Oxidation or Hydroxylation:40.63;P4:Oxidation or Hydroxylation:39.76;P13:Oxidation or Hydroxylation:26.02;P16:Oxidation or Hydroxylation:9.40
Sample 2	1	4	Collagen alpha-1(I) chain OS=Gallus gallus GN=COL1A1 PE=1 SV=3	P02457|CO1A1_CHICK	K.SAGVAVPGPM(+15.99)GPAGPR.G	Y	28.59	1435.72	16	1.1	718.87	2	16.27		F30:166	1	161	176	Oxidation (M)	M10:Oxidation (M):1000.00
Sample 2	1	4	Collagen alpha-1(I) chain OS=Gallus gallus GN=COL1A1 PE=1 SV=3	P02457|CO1A1_CHICK	R.GFP(+15.99)GADGIAGPKGPPGER(+15.99).G	Y	50.5	1710.83	18	0.9	856.424	2	16.42		F30:171	1	483	500	Oxidation or Hydroxylation	P3:Oxidation or Hydroxylation:10.11;R18:Oxidation or Hydroxylation:0.00
Sample 2	3	1	Collagen alpha-2(I) chain OS=Gallus gallus GN=COL1A2 PE=4 SV=1	tr|F1P0H9|F1P0H9_CHICK	R.GLP(+15.99)GAIGAP(+15.99)GPAGGAGDRGEGGPAGPAGPAGAR.G	Y	43.63	2724.33	33	1.2	909.119	3	16.49		F30:173	4	675	707	Oxidation or Hydroxylation	P3:Oxidation or Hydroxylation:150.89;P9:Oxidation or Hydroxylation:26.31
Sample 2	1	4	Collagen alpha-1(I) chain OS=Gallus gallus GN=COL1A1 PE=1 SV=3	P02457|CO1A1_CHICK	R.GFP(+15.99)GADGIAGPKGPP(+15.99)GER.G	Y	50.7	1710.83	18	1.1	856.424	2	16.51		F30:174	3	483	500	Oxidation or Hydroxylation	P3:Oxidation or Hydroxylation:7.21;P15:Oxidation or Hydroxylation:3.29
Sample 2	4	8	SPARC OS=Gallus gallus GN=SPARC PE=4 SV=1	tr|F1P291|F1P291_CHICK	K.VC(+57.02)EVDDNNSPM.C	Y	29.84	1278.49	11	0.5	640.25	2	16.57		F30:176	1	77	87	Carbamidomethylation	C2:Carbamidomethylation:1000.00
Sample 2	4	9	SPARC OS=Gallus gallus GN=SPARC PE=2 SV=1	P36377|SPRC_CHICK	K.VC(+57.02)EVDDNNSPM.C	Y	29.84	1278.49	11	0.5	640.25	2	16.57		F30:176	1	77	87	Carbamidomethylation	C2:Carbamidomethylation:1000.00
Sample 2	11	15	Cystatin OS=Gallus gallus PE=1 SV=2	P01038|CYT_CHICK	L.GAPVPVDENDEGLQR.A	Y	44.28	1594.76	15	1	798.387	2	16.81		F30:182	3	32	46
Sample 2	11	16	Uncharacterized protein OS=Gallus gallus GN=CST3 PE=4 SV=1	tr|R4GLT1|R4GLT1_CHICK	L.GAPVPVDENDEGLQR.A	Y	44.28	1594.76	15	1	798.387	2	16.81		F30:182	3	44	58
Sample 2	1	4	Collagen alpha-1(I) chain OS=Gallus gallus GN=COL1A1 PE=1 SV=3	P02457|CO1A1_CHICK	Q.GFQGPP(+15.99)GEP(+15.99)GEP(+15.99)GASGPMGPR.G	Y	40.82	2025.88	21	0.7	1013.95	2	16.94		F30:186	3	189	209	Oxidation or Hydroxylation	P6:Oxidation or Hydroxylation:8.14;P9:Oxidation or Hydroxylation:51.96;P12:Oxidation or Hydroxylation:68.60
Sample 2	1	4	Collagen alpha-1(I) chain OS=Gallus gallus GN=COL1A1 PE=1 SV=3	P02457|CO1A1_CHICK	K.GSP(+15.99)GADGPIGAP(+15.99)GTP(+15.99)GPQGIAGQR.G	Y	37.03	2162.04	24	0.9	1082.03	2	16.96		F30:187	1	924	947	Oxidation or Hydroxylation	P3:Oxidation or Hydroxylation:0.00;P12:Oxidation or Hydroxylation:30.64;P15:Oxidation or Hydroxylation:14.63
Sample 2	3	1	Collagen alpha-2(I) chain OS=Gallus gallus GN=COL1A2 PE=4 SV=1	tr|F1P0H9|F1P0H9_CHICK	K.EGPVGFP(+15.99)GADGR.V	Y	45.93	1173.54	12	0.6	587.778	2	17.11		F30:191	2	464	475	Oxidation or Hydroxylation	P7:Oxidation or Hydroxylation:7.21
Sample 2	1	4	Collagen alpha-1(I) chain OS=Gallus gallus GN=COL1A1 PE=1 SV=3	P02457|CO1A1_CHICK	A.GKDGLNGLP(+15.99)GPIGP(+15.99)PGPR(+15.99).G	Y	32.87	1745.91	18	1.6	873.962	2	17.25		F30:196	3	1140	1157	Oxidation or Hydroxylation	P9:Oxidation or Hydroxylation:25.66;P14:Oxidation or Hydroxylation:7.65;R18:Oxidation or Hydroxylation:0.00
Sample 2	1	4	Collagen alpha-1(I) chain OS=Gallus gallus GN=COL1A1 PE=1 SV=3	P02457|CO1A1_CHICK	R.GLTGPIGPP(+15.99)GPAGAP(+15.99)GDKGEAGPP(+15.99)GPAGPTGAR.G	Y	59.46	2878.42	33	1.6	960.482	3	17.41		F30:200	4	753	785	Oxidation or Hydroxylation	P9:Oxidation or Hydroxylation:88.98;P15:Oxidation or Hydroxylation:72.07;P24:Oxidation or Hydroxylation:80.85
Sample 2	7	6	Apolipoprotein A-I OS=Gallus gallus GN=APOA1 PE=1 SV=2	P08250|APOA1_CHICK	R.IRD(+15.99)MVDVY.L	Y	25.81	1025.49	8	0.6	513.75	2	17.43		F30:201	2	34	41	Oxidation or Hydroxylation	D3:Oxidation or Hydroxylation:14.02
Sample 2	1	4	Collagen alpha-1(I) chain OS=Gallus gallus GN=COL1A1 PE=1 SV=3	P02457|CO1A1_CHICK	A.GKDGLNGLP(+15.99)GPIGP(+15.99)P(+15.99)GPR.G	Y	28.76	1745.91	18	0.7	873.961	2	17.49		F30:203	1	1140	1157	Oxidation or Hydroxylation	P9:Oxidation or Hydroxylation:22.85;P14:Oxidation or Hydroxylation:11.12;P15:Oxidation or Hydroxylation:5.47
Sample 2	1	4	Collagen alpha-1(I) chain OS=Gallus gallus GN=COL1A1 PE=1 SV=3	P02457|CO1A1_CHICK	R.GAP(+15.99)GDRGEP(+15.99)GPP(+15.99)GPAGF.A	Y	39.1	1582.7	17	0.6	792.358	2	17.7		F30:209	3	786	802	Oxidation or Hydroxylation	P3:Oxidation or Hydroxylation:0.00;P9:Oxidation or Hydroxylation:52.04;P12:Oxidation or Hydroxylation:33.98
Sample 2	1	4	Collagen alpha-1(I) chain OS=Gallus gallus GN=COL1A1 PE=1 SV=3	P02457|CO1A1_CHICK	R.GPP(+15.99)GPMGPP(+15.99)GLAGPP(+15.99)GEAGR.E	Y	48.7	1815.86	20	1.3	908.937	2	17.79		F30:212	2	984	1003	Oxidation or Hydroxylation	P3:Oxidation or Hydroxylation:9.34;P9:Oxidation or Hydroxylation:30.46;P15:Oxidation or Hydroxylation:24.44
Sample 2	1	4	Collagen alpha-1(I) chain OS=Gallus gallus GN=COL1A1 PE=1 SV=3	P02457|CO1A1_CHICK	R.GFP(+15.99)GADGIAGPK.G	Y	43.22	1101.55	12	0.5	551.78	2	18.04		F30:218	3	483	494	Oxidation or Hydroxylation	P3:Oxidation or Hydroxylation:11.06
Sample 2	3	1	Collagen alpha-2(I) chain OS=Gallus gallus GN=COL1A2 PE=4 SV=1	tr|F1P0H9|F1P0H9_CHICK	R.GLP(+15.99)GESGAVGPAGPIGSR.G	Y	53.35	1593.81	18	0.2	797.913	2	18.34		F30:227	3	591	608	Oxidation or Hydroxylation	P3:Oxidation or Hydroxylation:131.34
Sample 2	4	8	SPARC OS=Gallus gallus GN=SPARC PE=4 SV=1	tr|F1P291|F1P291_CHICK	F.GQLDQHPIDGY.L	Y	25.82	1241.57	11	1.1	621.792	2	18.39		F30:229	2	231	241
Sample 2	4	9	SPARC OS=Gallus gallus GN=SPARC PE=2 SV=1	P36377|SPRC_CHICK	F.GQLDQHPIDGY.L	Y	25.82	1241.57	11	1.1	621.792	2	18.39		F30:229	2	231	241
Sample 2	3	1	Collagen alpha-2(I) chain OS=Gallus gallus GN=COL1A2 PE=4 SV=1	tr|F1P0H9|F1P0H9_CHICK	K.GETGPAGPP(+15.99)GFQGLP(+15.99)GPSGPAGEAGKP(+15.99)GER.G	Y	60.33	2776.31	30	0.6	926.443	3	18.7		F30:239	2	543	572	Oxidation or Hydroxylation	P9:Oxidation or Hydroxylation:58.99;P15:Oxidation or Hydroxylation:55.94;P27:Oxidation or Hydroxylation:47.07
Sample 2	3	1	Collagen alpha-2(I) chain OS=Gallus gallus GN=COL1A2 PE=4 SV=1	tr|F1P0H9|F1P0H9_CHICK	K.GP(+15.99)KGETGPTGAIGPIGAS.G	Y	37.28	1581.8	18	1	791.908	2	18.85		F30:243	2	744	761	Oxidation or Hydroxylation	P2:Oxidation or Hydroxylation:0.00
Sample 2	1	4	Collagen alpha-1(I) chain OS=Gallus gallus GN=COL1A1 PE=1 SV=3	P02457|CO1A1_CHICK	R.GFP(+15.99)GLP(+15.99)GPSGEP(+15.99)GK.Q	Y	30.27	1343.64	14	0.8	672.826	2	18.92		F30:245	3	960	973	Oxidation or Hydroxylation	P3:Oxidation or Hydroxylation:17.01;P6:Oxidation or Hydroxylation:30.83;P12:Oxidation or Hydroxylation:0.00
Sample 2	1	4	Collagen alpha-1(I) chain OS=Gallus gallus GN=COL1A1 PE=1 SV=3	P02457|CO1A1_CHICK	R.GFP(+15.99)GLP(+15.99)GPSGEPGK(+15.99)Q.G	Y	35.28	1471.69	15	-0.3	736.854	2	19.01		F30:248	1	960	974	Oxidation or Hydroxylation	P3:Oxidation or Hydroxylation:9.34;P6:Oxidation or Hydroxylation:17.01;K14:Oxidation or Hydroxylation:0.00
Sample 2	3	1	Collagen alpha-2(I) chain OS=Gallus gallus GN=COL1A2 PE=4 SV=1	tr|F1P0H9|F1P0H9_CHICK	R.VGPIGPAGNRGEP(+15.99)GNIGFPGP(+15.99)K.G	Y	32.15	2119.08	22	0.7	707.368	3	19.1		F30:251	1	476	497	Oxidation or Hydroxylation	P13:Oxidation or Hydroxylation:7.32;P21:Oxidation or Hydroxylation:0.00
Sample 2	1	4	Collagen alpha-1(I) chain OS=Gallus gallus GN=COL1A1 PE=1 SV=3	P02457|CO1A1_CHICK	R.GFP(+15.99)GLP(+15.99)GPSGEPGK(+15.99).Q	Y	32.7	1343.64	14	1	672.826	2	19.19		F30:254	1	960	973	Oxidation or Hydroxylation	P3:Oxidation or Hydroxylation:17.01;P6:Oxidation or Hydroxylation:32.28;K14:Oxidation or Hydroxylation:0.00
Sample 2	3	1	Collagen alpha-2(I) chain OS=Gallus gallus GN=COL1A2 PE=4 SV=1	tr|F1P0H9|F1P0H9_CHICK	R.VGPIGPAGNRGEP(+15.99)GNIGFPGPK(+15.99).G	Y	30.19	2119.08	22	0.8	707.368	3	19.22		F30:255	2	476	497	Oxidation or Hydroxylation	P13:Oxidation or Hydroxylation:8.22;K22:Oxidation or Hydroxylation:0.00
Sample 2	1	4	Collagen alpha-1(I) chain OS=Gallus gallus GN=COL1A1 PE=1 SV=3	P02457|CO1A1_CHICK	K.SAGVAVPGPMGPAGPR.G	Y	37.79	1419.73	16	0.8	710.872	2	19.45		F30:261	1	161	176
Sample 2	4	8	SPARC OS=Gallus gallus GN=SPARC PE=4 SV=1	tr|F1P291|F1P291_CHICK	K.LHLDYIGPC(+57.02)K.F	Y	47.5	1214.61	10	0.7	608.313	2	19.53		F30:264	3	136	145	Carbamidomethylation	C9:Carbamidomethylation:1000.00
Sample 2	4	9	SPARC OS=Gallus gallus GN=SPARC PE=2 SV=1	P36377|SPRC_CHICK	K.LHLDYIGPC(+57.02)K.F	Y	47.5	1214.61	10	0.7	608.313	2	19.53		F30:264	3	136	145	Carbamidomethylation	C9:Carbamidomethylation:1000.00
Sample 2	3	1	Collagen alpha-2(I) chain OS=Gallus gallus GN=COL1A2 PE=4 SV=1	tr|F1P0H9|F1P0H9_CHICK	K.GP(+15.99)KGETGPTGAIGPIGA.S	Y	48.06	1494.77	17	0.4	748.391	2	19.6		F30:266	2	744	760	Oxidation or Hydroxylation	P2:Oxidation or Hydroxylation:0.00
Sample 2	1	4	Collagen alpha-1(I) chain OS=Gallus gallus GN=COL1A1 PE=1 SV=3	P02457|CO1A1_CHICK	K.DGLNGLP(+15.99)GPIGP(+15.99)PGP(+15.99)R.G	Y	47.45	1560.79	16	0.6	781.403	2	20.24		F30:285	1	1142	1157	Oxidation or Hydroxylation	P7:Oxidation or Hydroxylation:67.96;P12:Oxidation or Hydroxylation:0.00;P15:Oxidation or Hydroxylation:0.00
Sample 2	1	4	Collagen alpha-1(I) chain OS=Gallus gallus GN=COL1A1 PE=1 SV=3	P02457|CO1A1_CHICK	K.DGLNGLP(+15.99)GPIGP(+15.99)PGPR(+15.99).G	Y	41.76	1560.79	16	0.8	781.403	2	20.42		F30:291	2	1142	1157	Oxidation or Hydroxylation	P7:Oxidation or Hydroxylation:45.01;P12:Oxidation or Hydroxylation:0.00;R16:Oxidation or Hydroxylation:0.00
Sample 2	5	7	Uncharacterized protein OS=Gallus gallus GN=AHSG PE=4 SV=1	tr|E1BZE1|E1BZE1_CHICK	G.FVPPPPLC(+57.02)PGK.I	Y	19.42	1207.64	11	0.8	604.829	2	20.67		F30:299	1	328	338	Carbamidomethylation	C8:Carbamidomethylation:1000.00
Sample 2	5	7	Uncharacterized protein OS=Gallus gallus GN=AHSG PE=4 SV=1	tr|E1BZE1|E1BZE1_CHICK	A.Q(-17.03)HDKVPHPVGFVPPPPLC(+57.02)PGK.I	Y	27.05	2285.18	21	-1.5	762.732	3	21.54		F30:324	1	318	338	Pyro-glu from Q; Carbamidomethylation	Q1:Pyro-glu from Q:1000.00;C18:Carbamidomethylation:1000.00
Sample 2	4	8	SPARC OS=Gallus gallus GN=SPARC PE=4 SV=1	tr|F1P291|F1P291_CHICK	K.RLEAGDHTVELL.A	Y	25.69	1351.71	12	1.2	676.863	2	21.74		F30:330	2	200	211
Sample 2	4	9	SPARC OS=Gallus gallus GN=SPARC PE=2 SV=1	P36377|SPRC_CHICK	K.RLEAGDHTVELL.A	Y	25.69	1351.71	12	1.2	676.863	2	21.74		F30:330	2	200	211
Sample 2	1	4	Collagen alpha-1(I) chain OS=Gallus gallus GN=COL1A1 PE=1 SV=3	P02457|CO1A1_CHICK	R.GLP(+15.99)GPP(+15.99)GAP(+15.99)GPQGF.Q	Y	39.25	1295.61	14	0.3	648.815	2	21.84		F30:333	4	177	190	Oxidation or Hydroxylation	P3:Oxidation or Hydroxylation:33.18;P6:Oxidation or Hydroxylation:30.46;P9:Oxidation or Hydroxylation:48.87
Sample 2	2	2	Serum albumin OS=Gallus gallus GN=ALB PE=4 SV=2	tr|F2Z4L6|F2Z4L6_CHICK	F.AVDFEHALQ.S	Y	26.68	1028.49	9	0.7	515.254	2	21.95		F30:337	2	136	144
Sample 2	2	3	Serum albumin OS=Gallus gallus GN=ALB PE=1 SV=2	P19121|ALBU_CHICK	F.AVDFEHALQ.S	Y	26.68	1028.49	9	0.7	515.254	2	21.95		F30:337	2	186	194
Sample 2	9	26	Secreted phosphoprotein 24 OS=Gallus gallus GN=SPP2 PE=4 SV=1	tr|F1P4U3|F1P4U3_CHICK	S.SEQIVNVIVR.C	Y	37.48	1155.66	10	0.6	578.838	2	22.49		F30:353	3	124	133
Sample 2	9	27	Secreted phosphoprotein 24 OS=Gallus gallus GN=SPP2 PE=2 SV=1	Q710A0|SPP24_CHICK	S.SEQIVNVIVR.C	Y	37.48	1155.66	10	0.6	578.838	2	22.49		F30:353	3	124	133
Sample 2	9	53	GHRG-1 protein OS=Gallus gallus GN=GHRG-1 PE=2 SV=1	tr|Q91982|Q91982_CHICK	S.SEQIVNVIVR.C	Y	37.48	1155.66	10	0.6	578.838	2	22.49		F30:353	3	52	61
Sample 2	3	1	Collagen alpha-2(I) chain OS=Gallus gallus GN=COL1A2 PE=4 SV=1	tr|F1P0H9|F1P0H9_CHICK	R.GFP(+15.99)GTP(+15.99)GLPGFK(+15.99).G	Y	34.06	1221.6	12	1.4	611.81	2	22.58		F30:356	2	165	176	Oxidation or Hydroxylation	P3:Oxidation or Hydroxylation:17.01;P6:Oxidation or Hydroxylation:22.69;K12:Oxidation or Hydroxylation:0.00
Sample 2	5	7	Uncharacterized protein OS=Gallus gallus GN=AHSG PE=4 SV=1	tr|E1BZE1|E1BZE1_CHICK	V.GFVPPPPLC(+57.02)PGK.I	Y	37.54	1264.66	12	0.8	633.34	2	22.79		F30:362	4	327	338	Carbamidomethylation	C9:Carbamidomethylation:1000.00
Sample 2	5	7	Uncharacterized protein OS=Gallus gallus GN=AHSG PE=4 SV=1	tr|E1BZE1|E1BZE1_CHICK	K.MVTEPSQDLIAE.C	Y	19.34	1331.63	12	1.1	666.822	2	23.51		F30:383	1	235	246
Sample 2	4	8	SPARC OS=Gallus gallus GN=SPARC PE=4 SV=1	tr|F1P291|F1P291_CHICK	K.EQDIDKDLVI	Y	32.2	1186.61	10	0.6	594.312	2	24.45		F30:407	2	289	298
Sample 2	4	9	SPARC OS=Gallus gallus GN=SPARC PE=2 SV=1	P36377|SPRC_CHICK	K.EQDIDKDLVI	Y	32.2	1186.61	10	0.6	594.312	2	24.45		F30:407	2	289	298
Sample 2	6	36	Uncharacterized protein OS=Gallus gallus GN=OMD PE=4 SV=1	tr|R4GF52|R4GF52_CHICK	Q.AEVPHFPFPVEC(+57.02)AR.E	Y	38.8	1654.79	14	2.2	828.405	2	25.65		F30:439	5	50	63	Carbamidomethylation	C12:Carbamidomethylation:1000.00
Sample 2	2	2	Serum albumin OS=Gallus gallus GN=ALB PE=4 SV=2	tr|F2Z4L6|F2Z4L6_CHICK	K.KMPQVPTDLLLETGK.K	Y	28.75	1668.91	15	1.2	557.312	3	25.75		F30:441	1	392	406
Sample 2	2	3	Serum albumin OS=Gallus gallus GN=ALB PE=1 SV=2	P19121|ALBU_CHICK	K.KMPQVPTDLLLETGK.K	Y	28.75	1668.91	15	1.2	557.312	3	25.75		F30:441	1	442	456
Sample 2	2	2	Serum albumin OS=Gallus gallus GN=ALB PE=4 SV=2	tr|F2Z4L6|F2Z4L6_CHICK	A.EFDEKPADLPSLVEKY.I	Y	38.15	1878.92	16	0.8	940.471	2	25.87		F30:445	2	272	287
Sample 2	2	3	Serum albumin OS=Gallus gallus GN=ALB PE=1 SV=2	P19121|ALBU_CHICK	A.EFDEKPADLPSLVEKY.I	Y	38.15	1878.92	16	0.8	940.471	2	25.87		F30:445	2	322	337
Sample 2	1	4	Collagen alpha-1(I) chain OS=Gallus gallus GN=COL1A1 PE=1 SV=3	P02457|CO1A1_CHICK	K.SGEYWIDPNQGC(+57.02)NLDAIK.V	Y	41.45	2078.94	18	1.3	1040.48	2	25.97		F30:448	2	1260	1277	Carbamidomethylation	C12:Carbamidomethylation:1000.00
Sample 2	14	12	Uncharacterized protein OS=Gallus gallus GN=LCN8 PE=3 SV=2	tr|E1C0K1|E1C0K1_CHICK	A.LASNTDFFLR.E	Y	32.67	1182.6	10	0.6	592.309	2	26		F30:449	1	39	48
Sample 2	14	14	Extracellular fatty acid-binding protein OS=Gallus gallus GN=EXFABP PE=1 SV=2	P21760|EXFAB_CHICK	A.LASNTDFFLR.E	Y	32.67	1182.6	10	0.6	592.309	2	26		F30:449	1	39	48
Sample 2	14	52	Extracellular fatty acid binding protein (Fragment) OS=Gallus gallus GN=Ex-FABP PE=4 SV=1	tr|F6JXW3|F6JXW3_CHICK	A.LASNTDFFLR.E	Y	32.67	1182.6	10	0.6	592.309	2	26		F30:449	1	10	19
Sample 2	2	2	Serum albumin OS=Gallus gallus GN=ALB PE=4 SV=2	tr|F2Z4L6|F2Z4L6_CHICK	M.EAEFDEKPADLPSLVEK(+163.05).Y	Y	35.09	2078.99	17	9.5	694.01	3	26.14		F30:453	2	270	286	Phenethyl isothiocyanate	K17:Phenethyl isothiocyanate:116.35
Sample 2	2	3	Serum albumin OS=Gallus gallus GN=ALB PE=1 SV=2	P19121|ALBU_CHICK	M.EAEFDEKPADLPSLVEK(+163.05).Y	Y	35.09	2078.99	17	9.5	694.01	3	26.14		F30:453	2	320	336	Phenethyl isothiocyanate	K17:Phenethyl isothiocyanate:116.35
Sample 2	1	4	Collagen alpha-1(I) chain OS=Gallus gallus GN=COL1A1 PE=1 SV=3	P02457|CO1A1_CHICK	S.GEYWIDPNQGC(+57.02)NLDAIK.V	Y	34.41	1991.9	17	-0.5	996.959	2	26.17		F30:454	1	1261	1277	Carbamidomethylation	C11:Carbamidomethylation:1000.00
Sample 2	8	1994	Collagen alpha-1(XII) chain OS=Gallus gallus GN=COL12A1 PE=4 SV=2	tr|F1NX22|F1NX22_CHICK	K.RVPGNTVDAVLDGLEPETK.Y	Y	37.72	2009.04	19	1.5	670.689	3	26.55		F30:464	2	949	967
Sample 2	8	1995	Collagen alpha-1(XII) chain OS=Gallus gallus GN=COL12A1 PE=1 SV=3	P13944|COCA1_CHICK	K.RVPGNTVDAVLDGLEPETK.Y	Y	37.72	2009.04	19	1.5	670.689	3	26.55		F30:464	2	952	970
Sample 2	2	2	Serum albumin OS=Gallus gallus GN=ALB PE=4 SV=2	tr|F2Z4L6|F2Z4L6_CHICK	R.SQC(+57.02)IM(+15.99)EAEFDEKPADLPSLVEKY.I	Y	50.24	2714.25	23	1.4	905.757	3	26.85		F30:471	3	265	287	Carbamidomethylation; Oxidation (M)	C3:Carbamidomethylation:1000.00;M5:Oxidation (M):1000.00
Sample 2	2	3	Serum albumin OS=Gallus gallus GN=ALB PE=1 SV=2	P19121|ALBU_CHICK	R.SQC(+57.02)IM(+15.99)EAEFDEKPADLPSLVEKY.I	Y	50.24	2714.25	23	1.4	905.757	3	26.85		F30:471	3	315	337	Carbamidomethylation; Oxidation (M)	C3:Carbamidomethylation:1000.00;M5:Oxidation (M):1000.00
Sample 2	10	259	Uncharacterized protein (Fragment) OS=Gallus gallus GN=COL5A1 PE=4 SV=2	tr|F1NI79|F1NI79_CHICK	K.DLQLC(+57.02)HPDFPDGEYWVDPNQGC(+57.02)SR.D	Y	41.42	2904.22	24	-0.3	969.081	3	27.32		F30:481	2	1601	1624	Carbamidomethylation	C5:Carbamidomethylation:1000.00;C22:Carbamidomethylation:1000.00
Sample 2	10	1239	Type V collagen (Fragment) OS=Gallus gallus PE=2 SV=1	tr|Q90689|Q90689_CHICK	K.DLQLC(+57.02)HPDFPDGEYWVDPNQGC(+57.02)SR.D	Y	41.42	2904.22	24	-0.3	969.081	3	27.32		F30:481	2	193	216	Carbamidomethylation	C5:Carbamidomethylation:1000.00;C22:Carbamidomethylation:1000.00
Sample 2	2	2	Serum albumin OS=Gallus gallus GN=ALB PE=4 SV=2	tr|F2Z4L6|F2Z4L6_CHICK	K.ADPERNEC(+57.02)FLSF.K	Y	31.29	1483.64	12	0.6	742.828	2	27.7		F30:488	3	71	82	Carbamidomethylation	C8:Carbamidomethylation:1000.00
Sample 2	2	3	Serum albumin OS=Gallus gallus GN=ALB PE=1 SV=2	P19121|ALBU_CHICK	K.ADPERNEC(+57.02)FLSF.K	Y	31.29	1483.64	12	0.6	742.828	2	27.7		F30:488	3	121	132	Carbamidomethylation	C8:Carbamidomethylation:1000.00
Sample 2	4	8	SPARC OS=Gallus gallus GN=SPARC PE=4 SV=1	tr|F1P291|F1P291_CHICK	A.C(+57.02)LDTELTEFPLR.M	Y	46.92	1492.72	12	1.4	747.37	2	28.4		F30:507	3	150	161	Carbamidomethylation	C1:Carbamidomethylation:1000.00
Sample 2	4	9	SPARC OS=Gallus gallus GN=SPARC PE=2 SV=1	P36377|SPRC_CHICK	A.C(+57.02)LDTELTEFPLR.M	Y	46.92	1492.72	12	1.4	747.37	2	28.4		F30:507	3	150	161	Carbamidomethylation	C1:Carbamidomethylation:1000.00
Sample 2	6	36	Uncharacterized protein OS=Gallus gallus GN=OMD PE=4 SV=1	tr|R4GF52|R4GF52_CHICK	Q.AEVPHFPFPVEC(+57.02)A.R	Y	35.53	1498.69	13	1.2	750.354	2	29.5		F30:531	1	50	62	Carbamidomethylation	C12:Carbamidomethylation:1000.00
Sample 2	2	2	Serum albumin OS=Gallus gallus GN=ALB PE=4 SV=2	tr|F2Z4L6|F2Z4L6_CHICK	D.TKYVPPPFNPDMF.S	Y	34.05	1551.74	13	0.7	776.879	2	29.6		F30:534	1	473	485
Sample 2	2	3	Serum albumin OS=Gallus gallus GN=ALB PE=1 SV=2	P19121|ALBU_CHICK	D.TKYVPPPFNPDMF.S	Y	34.05	1551.74	13	0.7	776.879	2	29.6		F30:534	1	523	535
Sample 2	6	36	Uncharacterized protein OS=Gallus gallus GN=OMD PE=4 SV=1	tr|R4GF52|R4GF52_CHICK	R.EC(+57.02)FC(+57.02)PPEFPLS.M	Y	28.91	1381.57	11	1	691.792	2	30.55		F30:555	1	64	74	Carbamidomethylation	C2:Carbamidomethylation:1000.00;C4:Carbamidomethylation:1000.00
Sample 2	7	6	Apolipoprotein A-I OS=Gallus gallus GN=APOA1 PE=1 SV=2	P08250|APOA1_CHICK	R.LISFLDELQKS.V	Y	41.19	1291.7	11	0.4	646.859	2	30.6		F30:556	2	252	262
Sample 2	2	2	Serum albumin OS=Gallus gallus GN=ALB PE=4 SV=2	tr|F2Z4L6|F2Z4L6_CHICK	K.YVPPPFNPDM(+15.99)F.S	Y	35.37	1338.6	11	1.1	670.306	2	30.87		F30:562	2	475	485	Oxidation (M)	M10:Oxidation (M):1000.00
Sample 2	2	3	Serum albumin OS=Gallus gallus GN=ALB PE=1 SV=2	P19121|ALBU_CHICK	K.YVPPPFNPDM(+15.99)F.S	Y	35.37	1338.6	11	1.1	670.306	2	30.87		F30:562	2	525	535	Oxidation (M)	M10:Oxidation (M):1000.00
Sample 2	15	2712	Uncharacterized protein OS=Gallus gallus GN=COL27A1 PE=4 SV=2	tr|F1NHH4|F1NHH4_CHICK	E.VGPVC(+57.02)FL	Y	31.2	790.405	7	1.6	791.413	1	31.27		F30:572	1	667	673	Carbamidomethylation	C5:Carbamidomethylation:1000.00
Sample 2	15	4101	Collagen alpha-1(III) chain (Fragments) OS=Gallus gallus GN=COL3A1 PE=2 SV=2	P12105|CO3A1_CHICK	D.VGPVC(+57.02)FL	Y	31.2	790.405	7	1.6	791.413	1	31.27		F30:572	1	1256	1262	Carbamidomethylation	C5:Carbamidomethylation:1000.00
Sample 2	2	2	Serum albumin OS=Gallus gallus GN=ALB PE=4 SV=2	tr|F2Z4L6|F2Z4L6_CHICK	K.YVPPPFNPDMF.S	Y	39.72	1322.6	11	0.8	662.308	2	34.02		F30:625	4	475	485
Sample 2	2	3	Serum albumin OS=Gallus gallus GN=ALB PE=1 SV=2	P19121|ALBU_CHICK	K.YVPPPFNPDMF.S	Y	39.72	1322.6	11	0.8	662.308	2	34.02		F30:625	4	525	535
Sample 2	1	4	Collagen alpha-1(I) chain OS=Gallus gallus GN=COL1A1 PE=1 SV=3	P02457|CO1A1_CHICK	L.QGP(+15.99)PGPP(+15.99)GAP(+15.99)GEQGPSGASGPAGPR.G	Y	40.19	2227.03	25	0.8	743.35	3	12.79		F30:93	3	1106	1130	Oxidation or Hydroxylation	P3:Oxidation or Hydroxylation:7.65;P7:Oxidation or Hydroxylation:27.96;P10:Oxidation or Hydroxylation:58.99
Sample 2	1	4	Collagen alpha-1(I) chain OS=Gallus gallus GN=COL1A1 PE=1 SV=3	P02457|CO1A1_CHICK	L.QGPP(+15.99)GP(+15.99)PGAP(+15.99)GEQGPSGASGPAGPR.G	Y	26.71	2227.03	25	1.8	1114.52	2	13.21		F30:99	1	1106	1130	Oxidation or Hydroxylation	P4:Oxidation or Hydroxylation:17.01;P6:Oxidation or Hydroxylation:0.00;P10:Oxidation or Hydroxylation:12.33
