# Supplementary material for: Bone protein “extractomics”: comparing the efficiency of bone protein extractions of Gallus gallus in tandem mass spectrometry, with an eye towards paleoproteomics
Source: PeerJ. 2016 Oct 27;4:e2603. doi: 10.7717/peerj.2603 (PMC5088622; doi:10.7717/peerj.2603)
Supplement: Table S14 [file peerj-04-2603-s018.xlsx]

## Sheet: Peptides
Table S14. Peptides identified in samples from Method 1, dialyzed GuHCl (5 mL/g), post-HCl (5-H/GuHCl-D) @ 1% FDR
Sample #	Protein Group	Protein ID	Protein Description	Protein Accession	Peptide	Unique	-10lgP	Mass	Length	ppm	m/z	z	RT	Area	Scan	#Spec	Start	End	PTM	AScore
Sample 1	2	4	Collagen alpha-1(I) chain OS=Gallus gallus GN=COL1A1 PE=1 SV=3	P02457|CO1A1_CHICK	R.DGAAGP(+15.99)KGDRGETGPAGPPGAP(+15.99)GAPGAP(+15.99)GPVGPAGK.N	Y	20.6	3092.49	36	0.6	774.13	4	13.29		F13:127	1	1016	1051	Oxidation or Hydroxylation	P6:Oxidation or Hydroxylation:0.00;P22:Oxidation or Hydroxylation:28.36;P28:Oxidation or Hydroxylation:26.31
Sample 1	2	4	Collagen alpha-1(I) chain OS=Gallus gallus GN=COL1A1 PE=1 SV=3	P02457|CO1A1_CHICK	R.GAP(+15.99)GPP(+15.99)GAVGAAGKDGEAGAQGPP(+15.99)GPTGPAGER.G	Y	45.52	2855.34	33	1.4	952.79	3	13.64		F13:135	2	588	620	Oxidation or Hydroxylation	P3:Oxidation or Hydroxylation:32.28;P6:Oxidation or Hydroxylation:7.21;P24:Oxidation or Hydroxylation:109.46
Sample 1	2	4	Collagen alpha-1(I) chain OS=Gallus gallus GN=COL1A1 PE=1 SV=3	P02457|CO1A1_CHICK	K.GDRGETGPAGPP(+15.99)GAPGAP(+15.99)GAP(+15.99)GPVGPAGK.N	Y	27.91	2496.2	29	1.4	833.075	3	13.72		F13:138	1	1023	1051	Oxidation or Hydroxylation	P12:Oxidation or Hydroxylation:7.21;P18:Oxidation or Hydroxylation:0.00;P21:Oxidation or Hydroxylation:20.41
Sample 1	2	4	Collagen alpha-1(I) chain OS=Gallus gallus GN=COL1A1 PE=1 SV=3	P02457|CO1A1_CHICK	R.GAP(+15.99)GPP(+15.99)GAVGAAGKDGEAGAQGPPGPTGPAGER.G	Y	43.32	2839.35	33	2	947.459	3	14.22		F13:152	3	588	620	Oxidation or Hydroxylation	P3:Oxidation or Hydroxylation:14.04;P6:Oxidation or Hydroxylation:17.01
Sample 1	1	1	Collagen alpha-2(I) chain OS=Gallus gallus GN=COL1A2 PE=4 SV=1	tr|F1P0H9|F1P0H9_CHICK	R.GASGPVGAKGPN(+.98)GDAGR(+15.99)PGEPGLM(+15.99)GPR.G	Y	31.97	2491.19	27	0.9	623.805	4	14.46		F13:160	1	423	449	Deamidation (NQ); Oxidation or Hydroxylation; Oxidation (M)	N12:Deamidation (NQ):1000.00;R17:Oxidation or Hydroxylation:0.00;M24:Oxidation (M):1000.00
Sample 1	1	1	Collagen alpha-2(I) chain OS=Gallus gallus GN=COL1A2 PE=4 SV=1	tr|F1P0H9|F1P0H9_CHICK	R.GASGPVGAKGPN(+.98)GDAGRP(+15.99)GEPGLM(+15.99)GPR.G	Y	36.03	2491.19	27	0.9	831.404	3	14.58		F13:164	1	423	449	Deamidation (NQ); Oxidation or Hydroxylation; Oxidation (M)	N12:Deamidation (NQ):1000.00;P18:Oxidation or Hydroxylation:19.05;M24:Oxidation (M):1000.00
Sample 1	1	1	Collagen alpha-2(I) chain OS=Gallus gallus GN=COL1A2 PE=4 SV=1	tr|F1P0H9|F1P0H9_CHICK	R.VGP(+15.99)P(+15.99)GPAGITGP(+15.99)PGPPGP(+15.99)AGKDGPR.G	Y	23.26	2266.13	25	1.2	756.386	3	15.03		F13:178	1	794	818	Oxidation or Hydroxylation	P3:Oxidation or Hydroxylation:38.16;P4:Oxidation or Hydroxylation:26.31;P12:Oxidation or Hydroxylation:0.00;P18:Oxidation or Hydroxylation:0.00
Sample 1	1	1	Collagen alpha-2(I) chain OS=Gallus gallus GN=COL1A2 PE=4 SV=1	tr|F1P0H9|F1P0H9_CHICK	R.GLHGEFGVP(+15.99)GPAGPRGER.G	Y	33.7	1804.9	18	0.7	602.64	3	15.09		F13:180	1	573	590	Oxidation or Hydroxylation	P9:Oxidation or Hydroxylation:0.00
Sample 1	1	1	Collagen alpha-2(I) chain OS=Gallus gallus GN=COL1A2 PE=4 SV=1	tr|F1P0H9|F1P0H9_CHICK	V.P(+15.99)GPAGPRGER.G	Y	25.71	1008.51	10	0.5	505.262	2	15.26		F13:185	1	581	590	Oxidation or Hydroxylation	P1:Oxidation or Hydroxylation:22.85
Sample 1	1	1	Collagen alpha-2(I) chain OS=Gallus gallus GN=COL1A2 PE=4 SV=1	tr|F1P0H9|F1P0H9_CHICK	R.VGP(+15.99)P(+15.99)GPAGITGPP(+15.99)GPP(+15.99)GPAGK.D	Y	28.29	1840.93	21	1.4	921.475	2	15.91		F13:206	3	794	814	Oxidation or Hydroxylation	P3:Oxidation or Hydroxylation:38.16;P4:Oxidation or Hydroxylation:26.31;P13:Oxidation or Hydroxylation:17.01;P16:Oxidation or Hydroxylation:17.01
Sample 1	2	4	Collagen alpha-1(I) chain OS=Gallus gallus GN=COL1A1 PE=1 SV=3	P02457|CO1A1_CHICK	R.GFP(+15.99)GADGIAGPKGPPGER(+15.99).G	Y	20.09	1710.83	18	1.3	856.425	2	16.26		F13:218	1	483	500	Oxidation or Hydroxylation	P3:Oxidation or Hydroxylation:0.00;R18:Oxidation or Hydroxylation:0.00
Sample 1	1	1	Collagen alpha-2(I) chain OS=Gallus gallus GN=COL1A2 PE=4 SV=1	tr|F1P0H9|F1P0H9_CHICK	R.GLP(+15.99)GAIGAP(+15.99)GPAGGAGDRGEGGPAGPAGPAGAR.G	Y	32.38	2724.33	33	1.2	909.119	3	16.41		F13:223	5	675	707	Oxidation or Hydroxylation	P3:Oxidation or Hydroxylation:113.22;P9:Oxidation or Hydroxylation:22.85
Sample 1	1	1	Collagen alpha-2(I) chain OS=Gallus gallus GN=COL1A2 PE=4 SV=1	tr|F1P0H9|F1P0H9_CHICK	R.VGP(+15.99)P(+15.99)GPAGITGP(+15.99)P(+15.99)GPPGPAGKD.G	Y	19.27	1955.96	22	1.2	978.988	2	16.47		F13:225	1	794	815	Oxidation or Hydroxylation	P3:Oxidation or Hydroxylation:56.34;P4:Oxidation or Hydroxylation:18.53;P12:Oxidation or Hydroxylation:0.00;P13:Oxidation or Hydroxylation:0.00
Sample 1	2	4	Collagen alpha-1(I) chain OS=Gallus gallus GN=COL1A1 PE=1 SV=3	P02457|CO1A1_CHICK	R.GLTGPIGP(+15.99)PGPAGAP(+15.99)GDKGEAGPP(+15.99)GPAGPTGAR.G	Y	48.43	2878.42	33	0	960.481	3	16.84	492000000	F13:237	3	753	785	Oxidation or Hydroxylation	P8:Oxidation or Hydroxylation:19.05;P15:Oxidation or Hydroxylation:42.89;P24:Oxidation or Hydroxylation:56.47
Sample 1	2	4	Collagen alpha-1(I) chain OS=Gallus gallus GN=COL1A1 PE=1 SV=3	P02457|CO1A1_CHICK	R.GPPGP(+15.99)MGPP(+15.99)GLAGPPGEAGR(+15.99).E	Y	28.83	1815.86	20	1.6	908.937	2	17.32		F13:254	1	984	1003	Oxidation or Hydroxylation	P5:Oxidation or Hydroxylation:0.00;P9:Oxidation or Hydroxylation:12.28;R20:Oxidation or Hydroxylation:0.00
Sample 1	2	4	Collagen alpha-1(I) chain OS=Gallus gallus GN=COL1A1 PE=1 SV=3	P02457|CO1A1_CHICK	R.GLTGPIGPP(+15.99)GPAGAP(+15.99)GDKGEAGPP(+15.99)GPAGPTGAR.G	Y	44.8	2878.42	33	1.8	960.483	3	17.49	492000000	F13:260	2	753	785	Oxidation or Hydroxylation	P9:Oxidation or Hydroxylation:28.70;P15:Oxidation or Hydroxylation:43.57;P24:Oxidation or Hydroxylation:14.62
Sample 1	2	4	Collagen alpha-1(I) chain OS=Gallus gallus GN=COL1A1 PE=1 SV=3	P02457|CO1A1_CHICK	R.GFP(+15.99)GADGIAGPK.G	Y	40.14	1101.55	12	0.9	551.78	2	17.67		F13:266	1	483	494	Oxidation or Hydroxylation	P3:Oxidation or Hydroxylation:11.06
Sample 1	1	1	Collagen alpha-2(I) chain OS=Gallus gallus GN=COL1A2 PE=4 SV=1	tr|F1P0H9|F1P0H9_CHICK	R.GLP(+15.99)GESGAVGPAGPIGSR.G	Y	32.44	1593.81	18	1.4	797.914	2	17.99		F13:277	1	591	608	Oxidation or Hydroxylation	P3:Oxidation or Hydroxylation:66.64
Sample 1	1	1	Collagen alpha-2(I) chain OS=Gallus gallus GN=COL1A2 PE=4 SV=1	tr|F1P0H9|F1P0H9_CHICK	K.GETGPAGPP(+15.99)GFQGLP(+15.99)GPSGPAGEAGKP(+15.99)GER.G	Y	53.65	2776.31	30	1	926.443	3	18.38		F13:291	4	543	572	Oxidation or Hydroxylation	P9:Oxidation or Hydroxylation:46.31;P15:Oxidation or Hydroxylation:56.41;P27:Oxidation or Hydroxylation:58.64
Sample 1	1	1	Collagen alpha-2(I) chain OS=Gallus gallus GN=COL1A2 PE=4 SV=1	tr|F1P0H9|F1P0H9_CHICK	R.NGLP(+15.99)GPIGPAGVR.G	Y	20.56	1219.67	13	1.1	610.842	2	18.55		F13:297	2	1067	1079	Oxidation or Hydroxylation	P4:Oxidation or Hydroxylation:14.04
Sample 1	1	1	Collagen alpha-2(I) chain OS=Gallus gallus GN=COL1A2 PE=4 SV=1	tr|F1P0H9|F1P0H9_CHICK	R.VGPIGPAGNRGEP(+15.99)GNIGFP(+15.99)GPK.G	Y	33.38	2119.08	22	0.9	707.368	3	18.58	286000000	F13:298	1	476	497	Oxidation or Hydroxylation	P13:Oxidation or Hydroxylation:8.22;P19:Oxidation or Hydroxylation:12.28
Sample 1	1	1	Collagen alpha-2(I) chain OS=Gallus gallus GN=COL1A2 PE=4 SV=1	tr|F1P0H9|F1P0H9_CHICK	R.VGPIGPAGNRGEP(+15.99)GNIGFPGP(+15.99)K.G	Y	40.25	2119.08	22	0.7	1060.55	2	18.81	24400000	F13:306	2	476	497	Oxidation or Hydroxylation	P13:Oxidation or Hydroxylation:26.31;P21:Oxidation or Hydroxylation:0.00
Sample 1	2	4	Collagen alpha-1(I) chain OS=Gallus gallus GN=COL1A1 PE=1 SV=3	P02457|CO1A1_CHICK	R.GFSGLQGP(+15.99)PGPP(+15.99)GAP(+15.99)GEQGPSGASGPAGPR.G	Y	41.7	2688.25	30	1.1	897.092	3	18.92	120000000	F13:310	2	1101	1130	Oxidation or Hydroxylation	P8:Oxidation or Hydroxylation:22.09;P12:Oxidation or Hydroxylation:12.33;P15:Oxidation or Hydroxylation:56.99
Sample 1	2	4	Collagen alpha-1(I) chain OS=Gallus gallus GN=COL1A1 PE=1 SV=3	P02457|CO1A1_CHICK	R.GFSGLQGPP(+15.99)GPP(+15.99)GAP(+15.99)GEQGPSGASGPAGPR.G	Y	51.15	2688.25	30	1.4	1345.14	2	18.95	71300000	F13:311	6	1101	1130	Oxidation or Hydroxylation	P9:Oxidation or Hydroxylation:46.13;P12:Oxidation or Hydroxylation:96.46;P15:Oxidation or Hydroxylation:49.79
Sample 1	2	4	Collagen alpha-1(I) chain OS=Gallus gallus GN=COL1A1 PE=1 SV=3	P02457|CO1A1_CHICK	R.GQAGVMGFP(+15.99)GPK.G	Y	45.1	1160.56	12	0.7	581.29	2	19.09		F13:316	3	564	575	Oxidation or Hydroxylation	P9:Oxidation or Hydroxylation:4.64
Sample 1	2	4	Collagen alpha-1(I) chain OS=Gallus gallus GN=COL1A1 PE=1 SV=3	P02457|CO1A1_CHICK	R.GLP(+15.99)GTAGLPGMK(+15.99).G	Y	34.53	1129.58	12	1	565.798	2	19.17		F13:319	1	243	254	Oxidation or Hydroxylation	P3:Oxidation or Hydroxylation:102.87;K12:Oxidation or Hydroxylation:6.63
Sample 1	2	4	Collagen alpha-1(I) chain OS=Gallus gallus GN=COL1A1 PE=1 SV=3	P02457|CO1A1_CHICK	R.GQAGVMGFPGPK(+15.99).G	Y	39.71	1160.56	12	0.8	581.29	2	19.27		F13:322	1	564	575	Oxidation or Hydroxylation	K12:Oxidation or Hydroxylation:5.77
Sample 1	1	1	Collagen alpha-2(I) chain OS=Gallus gallus GN=COL1A2 PE=4 SV=1	tr|F1P0H9|F1P0H9_CHICK	K.GAAGLP(+15.99)GVAGAP(+15.99)GLP(+15.99)GPR.G	Y	32.43	1561.82	18	1.2	781.919	2	19.29		F13:323	1	309	326	Oxidation or Hydroxylation	P6:Oxidation or Hydroxylation:88.86;P12:Oxidation or Hydroxylation:22.07;P15:Oxidation or Hydroxylation:0.00
Sample 1	1	1	Collagen alpha-2(I) chain OS=Gallus gallus GN=COL1A2 PE=4 SV=1	tr|F1P0H9|F1P0H9_CHICK	K.GAAGLP(+15.99)GVAGAP(+15.99)GLPGP(+15.99)R.G	Y	36.68	1561.82	18	1.2	781.919	2	19.53		F13:331	2	309	326	Oxidation or Hydroxylation	P6:Oxidation or Hydroxylation:123.34;P12:Oxidation or Hydroxylation:19.05;P17:Oxidation or Hydroxylation:0.00
Sample 1	1	1	Collagen alpha-2(I) chain OS=Gallus gallus GN=COL1A2 PE=4 SV=1	tr|F1P0H9|F1P0H9_CHICK	K.GP(+15.99)KGETGPTGAIGPIGASGPP(+15.99)GPVGAAGPAGPR.G	Y	51.62	2836.45	33	1.2	946.491	3	19.55		F13:332	3	744	776	Oxidation or Hydroxylation	P2:Oxidation or Hydroxylation:0.00;P21:Oxidation or Hydroxylation:64.00
Sample 1	1	1	Collagen alpha-2(I) chain OS=Gallus gallus GN=COL1A2 PE=4 SV=1	tr|F1P0H9|F1P0H9_CHICK	K.GPKGETGPTGAIGPIGASGPP(+15.99)GPVGAAGPAGPR.G	Y	49.35	2820.45	33	1	941.159	3	19.58		F13:333	3	744	776	Oxidation or Hydroxylation	P21:Oxidation or Hydroxylation:71.60
Sample 1	2	4	Collagen alpha-1(I) chain OS=Gallus gallus GN=COL1A1 PE=1 SV=3	P02457|CO1A1_CHICK	R.GFP(+15.99)GLP(+15.99)GPSGEPGK.Q	Y	41.97	1327.64	14	1	664.828	2	19.61		F13:334	4	960	973	Oxidation or Hydroxylation	P3:Oxidation or Hydroxylation:14.02;P6:Oxidation or Hydroxylation:26.31
Sample 1	2	4	Collagen alpha-1(I) chain OS=Gallus gallus GN=COL1A1 PE=1 SV=3	P02457|CO1A1_CHICK	K.DGLNGLP(+15.99)GPIGP(+15.99)PGPR(+15.99).G	Y	37.67	1560.79	16	0.8	781.403	2	20.38		F13:358	2	1142	1157	Oxidation or Hydroxylation	P7:Oxidation or Hydroxylation:45.01;P12:Oxidation or Hydroxylation:0.00;R16:Oxidation or Hydroxylation:4.05
Sample 1	2	4	Collagen alpha-1(I) chain OS=Gallus gallus GN=COL1A1 PE=1 SV=3	P02457|CO1A1_CHICK	K.DGLNGLP(+15.99)GPIGPP(+15.99)GPR(+15.99).G	Y	26.16	1560.79	16	0.8	781.403	2	20.65		F13:367	1	1142	1157	Oxidation or Hydroxylation	P7:Oxidation or Hydroxylation:26.31;P13:Oxidation or Hydroxylation:0.00;R16:Oxidation or Hydroxylation:0.00
Sample 1	1	1	Collagen alpha-2(I) chain OS=Gallus gallus GN=COL1A2 PE=4 SV=1	tr|F1P0H9|F1P0H9_CHICK	R.GSDGSAGPTGPAGPIGAAGPP(+15.99)GFP(+15.99)GAPGAK(+15.99).G	Y	51.29	2520.19	30	1.5	1261.1	2	20.76		F13:371	1	234	263	Oxidation or Hydroxylation	P21:Oxidation or Hydroxylation:110.43;P24:Oxidation or Hydroxylation:150.82;K30:Oxidation or Hydroxylation:166.52
Sample 1	1	1	Collagen alpha-2(I) chain OS=Gallus gallus GN=COL1A2 PE=4 SV=1	tr|F1P0H9|F1P0H9_CHICK	R.N(+.98)GLP(+15.99)GPIGPAGVR.G	Y	42.19	1220.65	13	1.2	611.334	2	21.13		F13:382	3	1067	1079	Deamidation (NQ); Oxidation or Hydroxylation	N1:Deamidation (NQ):1000.00;P4:Oxidation or Hydroxylation:60.92
Sample 1	1	1	Collagen alpha-2(I) chain OS=Gallus gallus GN=COL1A2 PE=4 SV=1	tr|F1P0H9|F1P0H9_CHICK	R.GSDGSAGPTGPAGPIGAAGPP(+15.99)GFP(+15.99)GAP(+15.99)GAK.G	Y	46.59	2520.19	30	1.4	1261.1	2	21.15		F13:383	2	234	263	Oxidation or Hydroxylation	P21:Oxidation or Hydroxylation:104.64;P24:Oxidation or Hydroxylation:132.72;P27:Oxidation or Hydroxylation:115.60
Sample 1	3	6	Apolipoprotein A-I OS=Gallus gallus GN=APOA1 PE=1 SV=2	P08250|APOA1_CHICK	K.LADNLDTLSAAAAK.L	Y	43.59	1372.72	14	0.8	687.368	2	21.25		F13:385	3	69	82
Sample 1	3	6	Apolipoprotein A-I OS=Gallus gallus GN=APOA1 PE=1 SV=2	P08250|APOA1_CHICK	K.ASGKDAIAQFESSAVGK.Q	Y	45.22	1664.84	17	0.5	555.953	3	21.63		F13:397	1	47	63
Sample 1	1	1	Collagen alpha-2(I) chain OS=Gallus gallus GN=COL1A2 PE=4 SV=1	tr|F1P0H9|F1P0H9_CHICK	D.P(+15.99)GPVGPVGPAGAFGPR.G	Y	39.06	1447.76	16	0.7	724.886	2	21.82		F13:403	2	980	995	Oxidation or Hydroxylation	P1:Oxidation or Hydroxylation:20.41
Sample 1	1	1	Collagen alpha-2(I) chain OS=Gallus gallus GN=COL1A2 PE=4 SV=1	tr|F1P0H9|F1P0H9_CHICK	K.GETGPTGAIGPIGASGPP(+15.99)GPVGAAGPAGPR.G	Y	49.72	2538.28	30	1.4	1270.15	2	21.93		F13:407	3	747	776	Oxidation or Hydroxylation	P18:Oxidation or Hydroxylation:58.11
Sample 1	1	1	Collagen alpha-2(I) chain OS=Gallus gallus GN=COL1A2 PE=4 SV=1	tr|F1P0H9|F1P0H9_CHICK	R.GDP(+15.99)GPVGPVGPAGAFGPR.G	Y	48.01	1619.81	18	0.7	810.911	2	22.1		F13:412	4	978	995	Oxidation or Hydroxylation	P3:Oxidation or Hydroxylation:10.11
Sample 1	1	1	Collagen alpha-2(I) chain OS=Gallus gallus GN=COL1A2 PE=4 SV=1	tr|F1P0H9|F1P0H9_CHICK	R.GFP(+15.99)GTP(+15.99)GLP(+15.99)GFK.G	Y	34.34	1221.6	12	0.8	611.809	2	22.4		F13:422	3	165	176	Oxidation or Hydroxylation	P3:Oxidation or Hydroxylation:17.01;P6:Oxidation or Hydroxylation:30.64;P9:Oxidation or Hydroxylation:0.00
Sample 1	3	6	Apolipoprotein A-I OS=Gallus gallus GN=APOA1 PE=1 SV=2	P08250|APOA1_CHICK	R.IRDM(+15.99)VDVYLETVK.A	Y	30.88	1595.82	13	0.6	532.948	3	22.54		F13:427	2	34	46	Oxidation (M)	M4:Oxidation (M):1000.00
Sample 1	1	1	Collagen alpha-2(I) chain OS=Gallus gallus GN=COL1A2 PE=4 SV=1	tr|F1P0H9|F1P0H9_CHICK	R.GDPGPVGPVGPAGAFGPR.G	Y	47.75	1603.81	18	1.4	802.914	2	22.64		F13:430	3	978	995
Sample 1	1	1	Collagen alpha-2(I) chain OS=Gallus gallus GN=COL1A2 PE=4 SV=1	tr|F1P0H9|F1P0H9_CHICK	R.GLP(+15.99)GIAGATGEPGP(+15.99)LGVSGPPGAR(+15.99).G	Y	23.4	2132.09	24	0.6	711.703	3	22.95		F13:440	1	882	905	Oxidation or Hydroxylation	P3:Oxidation or Hydroxylation:60.15;P14:Oxidation or Hydroxylation:0.00;R24:Oxidation or Hydroxylation:8.26
Sample 1	1	1	Collagen alpha-2(I) chain OS=Gallus gallus GN=COL1A2 PE=4 SV=1	tr|F1P0H9|F1P0H9_CHICK	K.GETGPTGAIGPIGASGPP(+15.99)GPVGAAGPAGPRGDAGPP(+15.99)GMTGFPGAAGR(+15.99).V	Y	54.39	4066.96	47	-2.6	1356.66	3	23.39		F13:453	1	747	793	Oxidation or Hydroxylation	P18:Oxidation or Hydroxylation:47.75;P36:Oxidation or Hydroxylation:45.37;R47:Oxidation or Hydroxylation:47.83
Sample 1	1	1	Collagen alpha-2(I) chain OS=Gallus gallus GN=COL1A2 PE=4 SV=1	tr|F1P0H9|F1P0H9_CHICK	R.GLP(+15.99)GIAGATGEP(+15.99)GPLGVSGP(+15.99)PGAR.G	Y	40.19	2132.09	24	1.2	1067.05	2	23.57		F13:457	3	882	905	Oxidation or Hydroxylation	P3:Oxidation or Hydroxylation:116.29;P12:Oxidation or Hydroxylation:20.41;P20:Oxidation or Hydroxylation:0.00
Sample 1	1	1	Collagen alpha-2(I) chain OS=Gallus gallus GN=COL1A2 PE=4 SV=1	tr|F1P0H9|F1P0H9_CHICK	R.GLP(+15.99)GIAGATGEPGPLGVSGP(+15.99)PGAR.G	Y	42.77	2116.09	24	1.3	1059.05	2	23.88		F13:466	3	882	905	Oxidation or Hydroxylation	P3:Oxidation or Hydroxylation:107.04;P20:Oxidation or Hydroxylation:0.00
Sample 1	1	1	Collagen alpha-2(I) chain OS=Gallus gallus GN=COL1A2 PE=4 SV=1	tr|F1P0H9|F1P0H9_CHICK	R.GLP(+15.99)GIAGATGEPGPLGVSGPP(+15.99)GAR.G	Y	37.24	2116.09	24	0.7	706.371	3	23.91		F13:467	1	882	905	Oxidation or Hydroxylation	P3:Oxidation or Hydroxylation:85.33;P21:Oxidation or Hydroxylation:0.00
Sample 1	4	8	SPARC OS=Gallus gallus GN=SPARC PE=4 SV=1	tr|F1P291|F1P291_CHICK	K.EQDIDKDLVI	Y	22.87	1186.61	10	0.6	594.312	2	24.94		F13:494	1	289	298
Sample 1	4	9	SPARC OS=Gallus gallus GN=SPARC PE=2 SV=1	P36377|SPRC_CHICK	K.EQDIDKDLVI	Y	22.87	1186.61	10	0.6	594.312	2	24.94		F13:494	1	289	298
Sample 1	1	1	Collagen alpha-2(I) chain OS=Gallus gallus GN=COL1A2 PE=4 SV=1	tr|F1P0H9|F1P0H9_CHICK	D.FGPGPM(+15.99)GLM(+15.99)GPR.G	Y	37.79	1247.58	12	0.3	624.797	2	26.05		F13:521	2	87	98	Oxidation (M)	M6:Oxidation (M):1000.00;M9:Oxidation (M):1000.00
Sample 1	1	1	Collagen alpha-2(I) chain OS=Gallus gallus GN=COL1A2 PE=4 SV=1	tr|F1P0H9|F1P0H9_CHICK	D.FGPGPMGLM(+15.99)GPR.G	Y	38.6	1231.58	12	0.4	616.8	2	26.11		F13:523	2	87	98	Oxidation (M)	M9:Oxidation (M):24.60
Sample 1	3	6	Apolipoprotein A-I OS=Gallus gallus GN=APOA1 PE=1 SV=2	P08250|APOA1_CHICK	R.EM(+15.99)WLKDTEALRAELTK.D	Y	35.15	1948.99	16	1.6	650.673	3	26.15		F13:524	1	96	111	Oxidation (M)	M2:Oxidation (M):1000.00
Sample 1	1	1	Collagen alpha-2(I) chain OS=Gallus gallus GN=COL1A2 PE=4 SV=1	tr|F1P0H9|F1P0H9_CHICK	D.FGPGPMGLMGPR.G	Y	42.66	1215.59	12	0.2	608.802	2	26.4		F13:530	3	87	98
Sample 1	6	10	Decorin OS=Gallus gallus GN=DCN PE=1 SV=1	P28675|PGS2_CHICK	K.IDAEGLSGLTNLAK.L	Y	45.87	1400.75	14	0.8	701.383	2	26.44		F13:531	2	234	247
Sample 1	6	11	Decorin OS=Gallus gallus GN=DCN PE=4 SV=2	tr|E1BRE9|E1BRE9_CHICK	K.IDAEGLSGLTNLAK.L	Y	45.87	1400.75	14	0.8	701.383	2	26.44		F13:531	2	234	247
Sample 1	2	4	Collagen alpha-1(I) chain OS=Gallus gallus GN=COL1A1 PE=1 SV=3	P02457|CO1A1_CHICK	K.ALLLQGANEIEIR.A	Y	42.76	1438.81	13	1	720.415	2	26.73		F13:538	1	1376	1388
Sample 1	5	19	Uncharacterized protein OS=Gallus gallus GN=SERPINF1 PE=3 SV=1	tr|E1C7H6|E1C7H6_CHICK	R.LQSLFTSPDFTK.I	Y	40.98	1382.71	12	0.7	692.362	2	26.76		F13:539	1	337	348
Sample 1	1	1	Collagen alpha-2(I) chain OS=Gallus gallus GN=COL1A2 PE=4 SV=1	tr|F1P0H9|F1P0H9_CHICK	K.AADFGPGPMGLMGPR.G	Y	49.32	1472.69	15	1.6	737.354	2	26.86		F13:542	4	84	98
Sample 1	7	3	Serum albumin OS=Gallus gallus GN=ALB PE=1 SV=2	P19121|ALBU_CHICK	R.SQC(+57.02)IMEAEFDEKPADLPSLVEK.Y	Y	19.78	2535.19	22	0.4	846.07	3	26.98		F13:545	1	315	336	Carbamidomethylation	C3:Carbamidomethylation:1000.00
Sample 1	1	1	Collagen alpha-2(I) chain OS=Gallus gallus GN=COL1A2 PE=4 SV=1	tr|F1P0H9|F1P0H9_CHICK	K.AADFGPGPM(+15.99)GLM(+15.99)GPR.G	Y	49.06	1504.68	15	1.3	753.348	2	27.12		F13:549	1	84	98	Oxidation (M)	M9:Oxidation (M):1000.00;M12:Oxidation (M):1000.00
Sample 1	4	8	SPARC OS=Gallus gallus GN=SPARC PE=4 SV=1	tr|F1P291|F1P291_CHICK	K.NVLITLYERDEDNNLLTEK.Q	Y	35.51	2291.16	19	1.4	764.73	3	27.42		F13:558	4	168	186
Sample 1	4	9	SPARC OS=Gallus gallus GN=SPARC PE=2 SV=1	P36377|SPRC_CHICK	K.NVLITLYERDEDNNLLTEK.Q	Y	35.51	2291.16	19	1.4	764.73	3	27.42		F13:558	4	168	186
Sample 1	1	1	Collagen alpha-2(I) chain OS=Gallus gallus GN=COL1A2 PE=4 SV=1	tr|F1P0H9|F1P0H9_CHICK	D.PSK(-1.03)AADFGPGPMGLMGPR.G	Y	20.76	1783.84	18	1.4	892.928	2	27.98		F13:570	2	81	98	Lysine oxidation to aminoadipic semialdehyde	K3:Lysine oxidation to aminoadipic semialdehyde:1000.00
Sample 1	9	7	Uncharacterized protein OS=Gallus gallus GN=AHSG PE=4 SV=1	tr|E1BZE1|E1BZE1_CHICK	K.DNLAAC(+57.02)QLLPEDQSNFGFC(+57.02)TAK.M	Y	19.62	2498.12	22	2.5	1250.07	2	28.27		F13:577	1	213	234	Carbamidomethylation	C6:Carbamidomethylation:1000.00;C19:Carbamidomethylation:1000.00
Sample 1	1	1	Collagen alpha-2(I) chain OS=Gallus gallus GN=COL1A2 PE=4 SV=1	tr|F1P0H9|F1P0H9_CHICK	A.Q(-17.03)YDPSK(+15.99)AADFGPGPMGLMGPR.G	Y	35.5	2189.99	21	1.7	1096	2	29.02		F13:592	3	78	98	Pyro-glu from Q; Oxidation or Hydroxylation	Q1:Pyro-glu from Q:1000.00;K6:Oxidation or Hydroxylation:26.31
Sample 1	3	6	Apolipoprotein A-I OS=Gallus gallus GN=APOA1 PE=1 SV=2	P08250|APOA1_CHICK	R.LISFLDELQK.S	Y	33.31	1204.67	10	0.7	603.343	2	30.46		F13:619	2	252	261
Sample 1	3	6	Apolipoprotein A-I OS=Gallus gallus GN=APOA1 PE=1 SV=2	P08250|APOA1_CHICK	R.LISF(+31.99)LDELQK.S	Y	25.25	1236.66	10	1.6	619.338	2	30.55		F13:622	1	252	261	Dihydroxy	F4:Dihydroxy:53.33
Sample 1	3	6	Apolipoprotein A-I OS=Gallus gallus GN=APOA1 PE=1 SV=2	P08250|APOA1_CHICK	R.LISF(+15.99)LDELQK.S	Y	27.92	1220.67	10	2.4	611.341	2	30.6		F13:623	1	252	261	Oxidation or Hydroxylation	F4:Oxidation or Hydroxylation:60.92
Sample 1	5	19	Uncharacterized protein OS=Gallus gallus GN=SERPINF1 PE=3 SV=1	tr|E1C7H6|E1C7H6_CHICK	R.ALSGNTQLDLQEINNWVR.Q	Y	21.13	2070.05	18	0.9	1036.03	2	31.19		F13:635	1	166	183
Sample 1	5	19	Uncharacterized protein OS=Gallus gallus GN=SERPINF1 PE=3 SV=1	tr|E1C7H6|E1C7H6_CHICK	R.ALFYDLLNKAEVHNTYKDLLASVTGPEK.S	Y	30.4	3148.64	28	1.3	788.169	4	32.05		F13:646	2	105	132
Sample 1	7	3	Serum albumin OS=Gallus gallus GN=ALB PE=1 SV=2	P19121|ALBU_CHICK	K.YVPPPFNPDMFSFDEK.L	Y	24.11	1928.87	16	1.7	965.442	2	32.12		F13:648	2	525	540
Sample 1	5	19	Uncharacterized protein OS=Gallus gallus GN=SERPINF1 PE=3 SV=1	tr|E1C7H6|E1C7H6_CHICK	R.LTFPIEYHVDRPFLLVLR.D	Y	15.99	2227.25	18	0.6	557.821	4	32.21		F13:650	1	385	402
Sample 1	6	10	Decorin OS=Gallus gallus GN=DCN PE=1 SV=1	P28675|PGS2_CHICK	R.KAVFNGLNQVIVLELGTNPLK.S	Y	29.49	2266.3	21	1.1	756.443	3	32.58		F13:655	3	165	185
Sample 1	6	11	Decorin OS=Gallus gallus GN=DCN PE=4 SV=2	tr|E1BRE9|E1BRE9_CHICK	R.KAVFNGLNQVIVLELGTNPLK.S	Y	29.49	2266.3	21	1.1	756.443	3	32.58		F13:655	3	165	185
Sample 1	11	616	Uncharacterized protein OS=Gallus gallus GN=THBS1 PE=4 SV=2	tr|F1P0J8|F1P0J8_CHICK	K.MENAELDIPIQNIFTR.D	Y	22.68	1902.95	16	0.8	952.484	2	32.6		F13:656	2	179	194
Sample 1	4	8	SPARC OS=Gallus gallus GN=SPARC PE=4 SV=1	tr|F1P291|F1P291_CHICK	K.NYNMYIFPVHWQFGQLDQHPIDGYLSHTELAPLR.A	Y	37.32	4098.98	34	0.6	820.805	5	32.73		F13:658	2	218	251
Sample 1	4	9	SPARC OS=Gallus gallus GN=SPARC PE=2 SV=1	P36377|SPRC_CHICK	K.NYNMYIFPVHWQFGQLDQHPIDGYLSHTELAPLR.A	Y	37.32	4098.98	34	0.6	820.805	5	32.73		F13:658	2	218	251
Sample 1	4	8	SPARC OS=Gallus gallus GN=SPARC PE=4 SV=1	tr|F1P291|F1P291_CHICK	K.FIPAC(+57.02)LDTELTEFPLR.M	Y	48.33	1920.97	16	0.9	961.491	2	33.16		F13:664	4	146	161	Carbamidomethylation	C5:Carbamidomethylation:1000.00
Sample 1	4	9	SPARC OS=Gallus gallus GN=SPARC PE=2 SV=1	P36377|SPRC_CHICK	K.FIPAC(+57.02)LDTELTEFPLR.M	Y	48.33	1920.97	16	0.9	961.491	2	33.16		F13:664	4	146	161	Carbamidomethylation	C5:Carbamidomethylation:1000.00
Sample 1	7	3	Serum albumin OS=Gallus gallus GN=ALB PE=1 SV=2	P19121|ALBU_CHICK	K.C(+57.02)VANEDAPEC(+57.02)SKPLPSIILDEIC(+57.02)QVEK.L	Y	31.6	3113.47	27	1.3	1038.83	3	33.66		F13:676	1	80	106	Carbamidomethylation	C1:Carbamidomethylation:1000.00;C10:Carbamidomethylation:1000.00;C23:Carbamidomethylation:1000.00
Sample 1	1	1	Collagen alpha-2(I) chain OS=Gallus gallus GN=COL1A2 PE=4 SV=1	tr|F1P0H9|F1P0H9_CHICK	R.TNKPSRLPILDIAPLDIGGADQEFGLHIGPVC(+57.02)FK	Y	13.98	3687.94	34	1.2	738.597	5	33.7		F13:677	1	1330	1363	Carbamidomethylation	C32:Carbamidomethylation:1000.00
Sample 1	8	20	Vitronectin OS=Gallus gallus PE=2 SV=1	tr|O12945|O12945_CHICK	K.LISDVWGIEGPIDAAFTR.I	Y	37.81	1959.01	18	1.9	980.514	2	35.05		F13:698	3	193	210
Sample 1	8	21	Uncharacterized protein OS=Gallus gallus GN=VTN PE=4 SV=2	tr|E1C7A7|E1C7A7_CHICK	K.LISDVWGIEGPIDAAFTR.I	Y	37.81	1959.01	18	1.9	980.514	2	35.05		F13:698	3	193	210
Sample 1	2	4	Collagen alpha-1(I) chain OS=Gallus gallus GN=COL1A1 PE=1 SV=3	P02457|CO1A1_CHICK	R.GLTGPIGP(+15.99)PGPAGAPGD(+15.99)KGEAGP(+15.99)PGPAGPTGAR.G	Y	13.58	2878.42	33	1.7	960.482	3	35.54		F13:705	1	753	785	Oxidation or Hydroxylation	P8:Oxidation or Hydroxylation:0.00;D17:Oxidation or Hydroxylation:0.00;P23:Oxidation or Hydroxylation:0.00
Sample 1	4	8	SPARC OS=Gallus gallus GN=SPARC PE=4 SV=1	tr|F1P291|F1P291_CHICK	R.FFEAC(+57.02)DLDNDKYIALEEWASC(+57.02)FGIK.E	Y	17.48	3040.36	25	1.5	1014.46	3	35.86		F13:709	2	264	288	Carbamidomethylation	C5:Carbamidomethylation:1000.00;C21:Carbamidomethylation:1000.00
Sample 1	9	7	Uncharacterized protein OS=Gallus gallus GN=AHSG PE=4 SV=1	tr|E1BZE1|E1BZE1_CHICK	K.NPDVYLMLLEIGR.A	Y	38.77	1531.81	13	1.5	766.912	2	36.09		F13:714	1	172	184
Sample 1	5	19	Uncharacterized protein OS=Gallus gallus GN=SERPINF1 PE=3 SV=1	tr|E1C7H6|E1C7H6_CHICK	K.IAQLPLTEGVSAMFFLPTK.V	Y	23.28	2062.12	19	1.6	1032.07	2	37.22		F13:727	2	266	284
Sample 1	1	1	Collagen alpha-2(I) chain OS=Gallus gallus GN=COL1A2 PE=4 SV=1	tr|F1P0H9|F1P0H9_CHICK	R.LPILDIAPLDIGGADQEFGLHIGPVC(+57.02)FK	Y	33.45	3004.57	28	2	1002.53	3	37.25		F13:728	1	1336	1363	Carbamidomethylation	C26:Carbamidomethylation:1000.00
Sample 1	4	8	SPARC OS=Gallus gallus GN=SPARC PE=4 SV=1	tr|F1P291|F1P291_CHICK	R.FFEACDLDND(+57.02)KYIALEEWASC(+57.02)FGIK.E	Y	16.31	3040.36	25	4.3	1014.47	3	37.66		F13:732	1	264	288	Carbamidomethylation (DHKE X@N-term); Carbamidomethylation	D10:Carbamidomethylation (DHKE X@N-term):0.00;C21:Carbamidomethylation:1000.00
Sample 1	7	3	Serum albumin OS=Gallus gallus GN=ALB PE=1 SV=2	P19121|ALBU_CHICK	R.RHPFLYAPAILSFAVDFE(+57.02)HALQSCC(+57.02)K.E	Y	28.67	3076.51	26	0.8	770.134	4	38.14		F13:736	1	173	198	Carbamidomethylation (DHKE X@N-term); Carbamidomethylation	E18:Carbamidomethylation (DHKE X@N-term):0.00;C25:Carbamidomethylation:1000.00
Sample 1	13	259	Uncharacterized protein (Fragment) OS=Gallus gallus GN=COL5A1 PE=4 SV=2	tr|F1NI79|F1NI79_CHICK	R.ILDEEVFEGDIQQLLIVADPR.A	Y	21.77	2411.26	21	1.5	804.761	3	39.31		F13:746	1	176	196
Sample 1	13	260	Alpha 1 (V) collagen OS=Gallus gallus PE=2 SV=1	tr|Q9IAU4|Q9IAU4_CHICK	R.ILDEEVFEGDIQQLLIVADPR.A	Y	21.77	2411.26	21	1.5	804.761	3	39.31		F13:746	1	208	228
Sample 1	13	1528	Type V collagen alpha 1 chain NH2-terminal domain (Fragment) OS=Gallus gallus GN=type V collagen: alpha 1 chain PE=2 SV=1	tr|Q90589|Q90589_CHICK	R.ILDEEVFEGDIQQLLIVADPR.A	Y	21.77	2411.26	21	1.5	804.761	3	39.31		F13:746	1	208	228
Sample 1	5	19	Uncharacterized protein OS=Gallus gallus GN=SERPINF1 PE=3 SV=1	tr|E1C7H6|E1C7H6_CHICK	R.TATANVLLSPFSLATALSGLSLGAGER.T	Y	31.58	2616.41	27	1.3	873.146	3	41.27		F13:763	2	71	97
Sample 1	2	4	Collagen alpha-1(I) chain OS=Gallus gallus GN=COL1A1 PE=1 SV=3	P02457|CO1A1_CHICK	R.GLTGPIGPPGP(+15.99)AGAPGDK(+15.99)GEAGPPGPAGPTGAR(+15.99).G	Y	14.31	2878.42	33	0.8	960.482	3	42.94		F13:777	1	753	785	Oxidation or Hydroxylation	P11:Oxidation or Hydroxylation:0.00;K18:Oxidation or Hydroxylation:0.00;R33:Oxidation or Hydroxylation:0.71
Sample 2	1	1	Collagen alpha-2(I) chain OS=Gallus gallus GN=COL1A2 PE=4 SV=1	tr|F1P0H9|F1P0H9_CHICK	R.GASGPVGAKGPN(+.98)GDAGR(+15.99)P(+15.99)GEPGLMGPR.G	Y	37.17	2491.19	27	0.8	623.805	4	14.51		F14:159	1	423	449	Deamidation (NQ); Oxidation or Hydroxylation	N12:Deamidation (NQ):1000.00;R17:Oxidation or Hydroxylation:8.26;P18:Oxidation or Hydroxylation:9.42
Sample 2	1	1	Collagen alpha-2(I) chain OS=Gallus gallus GN=COL1A2 PE=4 SV=1	tr|F1P0H9|F1P0H9_CHICK	R.GLHGEFGVPGPAGPR(+15.99)GER.G	Y	30.96	1804.9	18	0.7	602.64	3	15.17		F14:181	1	573	590	Oxidation or Hydroxylation	R15:Oxidation or Hydroxylation:0.00
Sample 2	1	1	Collagen alpha-2(I) chain OS=Gallus gallus GN=COL1A2 PE=4 SV=1	tr|F1P0H9|F1P0H9_CHICK	R.VGP(+15.99)P(+15.99)GPAGITGPP(+15.99)GPPGPAGK(+15.99).D	Y	13.51	1840.93	21	1.4	921.475	2	15.82		F14:202	1	794	814	Oxidation or Hydroxylation	P3:Oxidation or Hydroxylation:28.36;P4:Oxidation or Hydroxylation:14.04;P13:Oxidation or Hydroxylation:14.02;K21:Oxidation or Hydroxylation:0.00
Sample 2	2	4	Collagen alpha-1(I) chain OS=Gallus gallus GN=COL1A1 PE=1 SV=3	P02457|CO1A1_CHICK	R.GFPGAD(+15.99)GIAGPKGPP(+15.99)GER.G	Y	19.61	1710.83	18	1.2	856.425	2	15.98		F14:208	1	483	500	Oxidation or Hydroxylation	D6:Oxidation or Hydroxylation:0.00;P15:Oxidation or Hydroxylation:6.63
Sample 2	2	4	Collagen alpha-1(I) chain OS=Gallus gallus GN=COL1A1 PE=1 SV=3	P02457|CO1A1_CHICK	K.GSP(+15.99)GADGPIGAP(+15.99)GTP(+15.99)GPQGIAGQR.G	Y	30.4	2162.04	24	1.9	1082.03	2	16.39		F14:222	2	924	947	Oxidation or Hydroxylation	P3:Oxidation or Hydroxylation:0.00;P12:Oxidation or Hydroxylation:52.86;P15:Oxidation or Hydroxylation:9.16
Sample 2	2	4	Collagen alpha-1(I) chain OS=Gallus gallus GN=COL1A1 PE=1 SV=3	P02457|CO1A1_CHICK	R.GLTGPIGPPGPAGAPGDK(+42.01)GE(+21.98)AGPPGPAGPTGAR.G	Y	15.92	2894.43	33	-3.5	965.813	3	16.42		F14:223	1	753	785	Acetylation (K); Sodium adduct	K18:Acetylation (K):1000.00;E20:Sodium adduct:7.77
Sample 2	2	4	Collagen alpha-1(I) chain OS=Gallus gallus GN=COL1A1 PE=1 SV=3	P02457|CO1A1_CHICK	K.Q(+42.01)GPSGASGERGPP(+15.99)GPMGPPGLAGPP(+15.99)GEAGR.E	Y	24.9	2768.29	30	2.2	923.774	3	16.56		F14:228	1	974	1003	Acetylation (N-term); Oxidation or Hydroxylation	Q1:Acetylation (N-term):1000.00;P13:Oxidation or Hydroxylation:0.00;P25:Oxidation or Hydroxylation:0.00
Sample 2	2	4	Collagen alpha-1(I) chain OS=Gallus gallus GN=COL1A1 PE=1 SV=3	P02457|CO1A1_CHICK	R.GLTGPIGPPGPAGAPGD(+21.98)K(+42.01)GEAGPPGPAGPTGAR.G	Y	15.58	2894.43	33	-2.8	965.814	3	16.7		F14:233	1	753	785	Sodium adduct; Acetylation (K)	D17:Sodium adduct:7.77;K18:Acetylation (K):1000.00
Sample 2	1	1	Collagen alpha-2(I) chain OS=Gallus gallus GN=COL1A2 PE=4 SV=1	tr|F1P0H9|F1P0H9_CHICK	R.GLHGEFGVP(+15.99)GPAGPR.G	Y	23.42	1462.73	15	0.3	488.585	3	16.73		F14:234	1	573	587	Oxidation or Hydroxylation	P9:Oxidation or Hydroxylation:32.28
Sample 2	2	4	Collagen alpha-1(I) chain OS=Gallus gallus GN=COL1A1 PE=1 SV=3	P02457|CO1A1_CHICK	R.GLTGPIGPP(+15.99)GPAGAPGD(+15.99)KGEAGPP(+15.99)GPAGPTGAR.G	Y	41.19	2878.42	33	1.8	960.483	3	16.91		F14:240	6	753	785	Oxidation or Hydroxylation	P9:Oxidation or Hydroxylation:26.31;D17:Oxidation or Hydroxylation:16.36;P24:Oxidation or Hydroxylation:22.85
Sample 2	2	4	Collagen alpha-1(I) chain OS=Gallus gallus GN=COL1A1 PE=1 SV=3	P02457|CO1A1_CHICK	R.GPPGP(+15.99)MGPP(+15.99)GLAGP(+15.99)PGEAGR.E	Y	18.2	1815.86	20	1.5	908.937	2	17.34		F14:255	1	984	1003	Oxidation or Hydroxylation	P5:Oxidation or Hydroxylation:0.00;P9:Oxidation or Hydroxylation:11.06;P14:Oxidation or Hydroxylation:7.21
Sample 2	1	1	Collagen alpha-2(I) chain OS=Gallus gallus GN=COL1A2 PE=4 SV=1	tr|F1P0H9|F1P0H9_CHICK	R.VGPIGPAGNRGEPGN(+15.99)IGFP(+15.99)GPK.G	Y	32.51	2119.08	22	0.8	707.368	3	18.3		F14:288	2	476	497	Oxidation or Hydroxylation	N15:Oxidation or Hydroxylation:0.00;P19:Oxidation or Hydroxylation:0.00
Sample 2	1	1	Collagen alpha-2(I) chain OS=Gallus gallus GN=COL1A2 PE=4 SV=1	tr|F1P0H9|F1P0H9_CHICK	R.VGPIGPAGNRGEP(+15.99)GNIGFPGPK(+15.99).G	Y	30.01	2119.08	22	1	707.368	3	18.48		F14:294	1	476	497	Oxidation or Hydroxylation	P13:Oxidation or Hydroxylation:9.40;K22:Oxidation or Hydroxylation:0.00
Sample 2	1	1	Collagen alpha-2(I) chain OS=Gallus gallus GN=COL1A2 PE=4 SV=1	tr|F1P0H9|F1P0H9_CHICK	K.GAAGLP(+15.99)GVAGAP(+15.99)GLPGPR(+15.99).G	Y	26.73	1561.82	18	1.2	781.919	2	19.27	276000000	F14:321	1	309	326	Oxidation or Hydroxylation	P6:Oxidation or Hydroxylation:106.84;P12:Oxidation or Hydroxylation:19.05;R18:Oxidation or Hydroxylation:0.00
Sample 2	2	4	Collagen alpha-1(I) chain OS=Gallus gallus GN=COL1A1 PE=1 SV=3	P02457|CO1A1_CHICK	R.GFSGLQGPP(+15.99)GPPGAP(+15.99)GEQGPSGASGPAGPR.G	Y	51.95	2672.26	30	1.8	1337.14	2	19.57	14900000	F14:332	4	1101	1130	Oxidation or Hydroxylation	P9:Oxidation or Hydroxylation:50.34;P15:Oxidation or Hydroxylation:118.90
Sample 2	2	4	Collagen alpha-1(I) chain OS=Gallus gallus GN=COL1A1 PE=1 SV=3	P02457|CO1A1_CHICK	K.DGLNGLP(+15.99)GPIGPP(+31.99)GPR.G	Y	22.31	1560.79	16	0.8	781.403	2	20.36		F14:357	1	1142	1157	Oxidation or Hydroxylation; Dihydroxy	P7:Oxidation or Hydroxylation:26.31;P13:Dihydroxy:0.00
Sample 2	1	1	Collagen alpha-2(I) chain OS=Gallus gallus GN=COL1A2 PE=4 SV=1	tr|F1P0H9|F1P0H9_CHICK	K.GPKGETGPTGAIGPIGASGPP(+15.99)GPVGAAGPAGPRGDAGP(+15.99)PGMTGFP(+15.99)GAAGR.V	Y	50.57	4349.12	50	2.4	1088.29	4	21.6		F14:397	1	744	793	Oxidation or Hydroxylation	P21:Oxidation or Hydroxylation:93.44;P38:Oxidation or Hydroxylation:18.61;P45:Oxidation or Hydroxylation:15.57
Sample 2	1	1	Collagen alpha-2(I) chain OS=Gallus gallus GN=COL1A2 PE=4 SV=1	tr|F1P0H9|F1P0H9_CHICK	R.GDN(sub P)GPVGPVGPAGAFGPR.G	Y	32.06	1620.8	18	5.5	811.412	2	21.81		F14:403	1	978	995	Mutation
Sample 2	1	1	Collagen alpha-2(I) chain OS=Gallus gallus GN=COL1A2 PE=4 SV=1	tr|F1P0H9|F1P0H9_CHICK	D.PGPVGPVGPAGAFGPR.G	Y	37.79	1431.76	16	0.7	716.889	2	21.95		F14:408	4	980	995
Sample 2	1	1	Collagen alpha-2(I) chain OS=Gallus gallus GN=COL1A2 PE=4 SV=1	tr|F1P0H9|F1P0H9_CHICK	D.PGPVGPVGPAGAF(+15.99)GPR.G	Y	22.73	1447.76	16	0.5	724.886	2	22.15		F14:415	1	980	995	Oxidation or Hydroxylation	F13:Oxidation or Hydroxylation:0.00
Sample 2	1	1	Collagen alpha-2(I) chain OS=Gallus gallus GN=COL1A2 PE=4 SV=1	tr|F1P0H9|F1P0H9_CHICK	R.GFP(+15.99)GTP(+15.99)GLPGF(+15.99)K.G	Y	31.26	1221.6	12	0.4	611.809	2	22.27		F14:418	1	165	176	Oxidation or Hydroxylation	P3:Oxidation or Hydroxylation:17.01;P6:Oxidation or Hydroxylation:38.16;F11:Oxidation or Hydroxylation:0.00
Sample 2	1	1	Collagen alpha-2(I) chain OS=Gallus gallus GN=COL1A2 PE=4 SV=1	tr|F1P0H9|F1P0H9_CHICK	R.GLP(+15.99)GIAGATGEP(+15.99)GPLGVSGPPGAR(+15.99).G	Y	45.57	2132.09	24	1.4	1067.05	2	23.24		F14:447	10	882	905	Oxidation or Hydroxylation	P3:Oxidation or Hydroxylation:195.68;P12:Oxidation or Hydroxylation:36.05;R24:Oxidation or Hydroxylation:0.00
Sample 2	1	1	Collagen alpha-2(I) chain OS=Gallus gallus GN=COL1A2 PE=4 SV=1	tr|F1P0H9|F1P0H9_CHICK	K.GETGPTGAIGPIGASGP(+15.99)PGPVGAAGPAGPRGDAGPP(+15.99)GMTGFPGAAGR(+15.99).V	Y	49.2	4066.96	47	1.2	1356.66	3	23.3		F14:449	1	747	793	Oxidation or Hydroxylation	P17:Oxidation or Hydroxylation:36.94;P36:Oxidation or Hydroxylation:43.24;R47:Oxidation or Hydroxylation:32.59
Sample 2	3	6	Apolipoprotein A-I OS=Gallus gallus GN=APOA1 PE=1 SV=2	P08250|APOA1_CHICK	K.IRPFLDQFSAK.W	Y	36.17	1320.72	11	0.7	661.367	2	23.62		F14:457	2	120	130
Sample 2	1	1	Collagen alpha-2(I) chain OS=Gallus gallus GN=COL1A2 PE=4 SV=1	tr|F1P0H9|F1P0H9_CHICK	D.PSK(+15.99)AADFGPGPMGLMGPR.G	Y	38.77	1800.87	18	0.8	601.296	3	23.71		F14:460	2	81	98	Oxidation or Hydroxylation	K3:Oxidation or Hydroxylation:9.40
Sample 2	3	6	Apolipoprotein A-I OS=Gallus gallus GN=APOA1 PE=1 SV=2	P08250|APOA1_CHICK	K.DAIAQFESSAVGK.Q	Y	36.1	1321.65	13	0.8	661.833	2	23.91		F14:466	1	51	63
Sample 2	3	6	Apolipoprotein A-I OS=Gallus gallus GN=APOA1 PE=1 SV=2	P08250|APOA1_CHICK	R.LTPVAQELKELTK.Q	Y	40.58	1468.85	13	1.2	735.433	2	25.33		F14:504	1	142	154
Sample 2	1	1	Collagen alpha-2(I) chain OS=Gallus gallus GN=COL1A2 PE=4 SV=1	tr|F1P0H9|F1P0H9_CHICK	K.AADFGPGP(+15.99)MGLM(+15.99)GPR.G	Y	39.37	1504.68	15	1.2	753.348	2	26.77		F14:539	1	84	98	Oxidation or Hydroxylation; Oxidation (M)	P8:Oxidation or Hydroxylation:45.01;M12:Oxidation (M):22.45
Sample 2	1	1	Collagen alpha-2(I) chain OS=Gallus gallus GN=COL1A2 PE=4 SV=1	tr|F1P0H9|F1P0H9_CHICK	K.AADFGPGPMGLM(+15.99)GPR.G	Y	40.98	1488.69	15	1	745.351	2	26.87		F14:542	1	84	98	Oxidation (M)	M12:Oxidation (M):12.66
Sample 2	1	1	Collagen alpha-2(I) chain OS=Gallus gallus GN=COL1A2 PE=4 SV=1	tr|F1P0H9|F1P0H9_CHICK	A.DFGPGPMGLMGPR.G	Y	18.95	1330.62	13	0	666.315	2	28.07		F14:571	2	86	98
Sample 2	1	1	Collagen alpha-2(I) chain OS=Gallus gallus GN=COL1A2 PE=4 SV=1	tr|F1P0H9|F1P0H9_CHICK	A.Q(-17.03)Y(+15.99)DPSKAADFGPGPMGLMGPR.G	Y	13.95	2189.99	21	0.4	731.003	3	29.08		F14:588	1	78	98	Pyro-glu from Q; Oxidation or Hydroxylation	Q1:Pyro-glu from Q:1000.00;Y2:Oxidation or Hydroxylation:0.00
Sample 2	3	6	Apolipoprotein A-I OS=Gallus gallus GN=APOA1 PE=1 SV=2	P08250|APOA1_CHICK	R.EM(+15.99)WLKDTEALRAELTKDLEEVKEK.I	Y	47.45	2919.49	24	0.5	584.905	5	30.83		F14:622	2	96	119	Oxidation (M)	M2:Oxidation (M):1000.00
Sample 2	4	8	SPARC OS=Gallus gallus GN=SPARC PE=4 SV=1	tr|F1P291|F1P291_CHICK	K.NYNMYIFPVHWQFGQLDQHPIDGYLSHTELAPLRAPLIPMEHC(+57.02)TTR.F	Y	38.88	5505.66	46	4.6	1102.14	5	31.95		F14:638	4	218	263	Carbamidomethylation	C43:Carbamidomethylation:1000.00
Sample 2	4	9	SPARC OS=Gallus gallus GN=SPARC PE=2 SV=1	P36377|SPRC_CHICK	K.NYNMYIFPVHWQFGQLDQHPIDGYLSHTELAPLRAPLIPMEHC(+57.02)TTR.F	Y	38.88	5505.66	46	4.6	1102.14	5	31.95		F14:638	4	218	263	Carbamidomethylation	C43:Carbamidomethylation:1000.00
Sample 2	7	3	Serum albumin OS=Gallus gallus GN=ALB PE=1 SV=2	P19121|ALBU_CHICK	K.CVANE(+57.02)DAPEC(+57.02)SKPLPSIILDEIC(+57.02)QVEK.L	Y	15.83	3113.47	27	1.8	1038.83	3	33.73		F14:668	1	80	106	Carbamidomethylation (DHKE X@N-term); Carbamidomethylation	E5:Carbamidomethylation (DHKE X@N-term):0.00;C10:Carbamidomethylation:1000.00;C23:Carbamidomethylation:1000.00
Sample 2	5	19	Uncharacterized protein OS=Gallus gallus GN=SERPINF1 PE=3 SV=1	tr|E1C7H6|E1C7H6_CHICK	R.LTFPIEYHVDRPFLLVLRDDTTGTLLFIGK.I	Y	30.22	3488.91	30	1.7	873.236	4	35.19		F14:690	3	385	414
Sample 2	4	8	SPARC OS=Gallus gallus GN=SPARC PE=4 SV=1	tr|F1P291|F1P291_CHICK	R.FFEACDLDNDKYIALE(+57.02)EWASC(+57.02)FGIK.E	Y	16.43	3040.36	25	1.5	1014.46	3	36.68		F14:708	1	264	288	Carbamidomethylation (DHKE X@N-term); Carbamidomethylation	E16:Carbamidomethylation (DHKE X@N-term):2.23;C21:Carbamidomethylation:1000.00
Sample 2	10	35	Lumican OS=Gallus gallus GN=LUM PE=1 SV=1	P51890|LUM_CHICK	K.GLNSLLYLDLSFNQLTK.L	Y	15.54	1938.05	17	1.5	970.032	2	36.89		F14:712	1	187	203
Sample 2	10	35	Lumican OS=Gallus gallus GN=LUM PE=1 SV=1	P51890|LUM_CHICK	K.LPTGLPHSLLMLYFDNNQISNIPDEYFQGFK.T	Y	24.83	3610.78	31	2.3	1204.6	3	37.37		F14:717	2	204	234
Sample 2	12	618	Uncharacterized protein OS=Gallus gallus GN=COL11A1 PE=4 SV=2	tr|F1P4K9|F1P4K9_CHICK	R.ILDEEVFEGEIQQLLIIADPR.A	Y	20.93	2439.29	21	2.4	814.106	3	41.65		F14:755	2	213	233
