# Supplementary material for: Bone protein “extractomics”: comparing the efficiency of bone protein extractions of Gallus gallus in tandem mass spectrometry, with an eye towards paleoproteomics
Source: PeerJ. 2016 Oct 27;4:e2603. doi: 10.7717/peerj.2603 (PMC5088622; doi:10.7717/peerj.2603)
Supplement: Table S21 [file peerj-04-2603-s025.xlsx]

## Sheet: Peptides
Table S21. Peptides identified in samples from Method 5, dialyzed GuHCl (8 mL/g), post-EDTA (8-E/GuHCl-D) @ 1% FDR
Sample #	Protein Group	Protein ID	Protein Description	Protein Accession	Peptide	Unique	-10lgP	Mass	Length	ppm	m/z	z	RT	Area	Scan	#Spec	Start	End	PTM	AScore
Sample 1	2	4	Collagen alpha-1(I) chain OS=Gallus gallus GN=COL1A1 PE=1 SV=3	P02457|CO1A1_CHICK	R.GAP(+15.99)GPP(+15.99)GAVGAAGKDGEAGAQGPPGPTGPAGER.G	Y	33.15	2839.35	33	0.6	947.457	3	14.11		F31:145	3	588	620	Oxidation or Hydroxylation	P3:Oxidation or Hydroxylation:14.04;P6:Oxidation or Hydroxylation:17.01
Sample 1	1	1	Collagen alpha-2(I) chain OS=Gallus gallus GN=COL1A2 PE=4 SV=1	tr|F1P0H9|F1P0H9_CHICK	R.GASGPVGAKGPN(+.98)GDAGR(+15.99)P(+15.99)GEPGLMGPR.G	Y	37.25	2491.19	27	1.2	623.805	4	14.52		F31:158	1	423	449	Deamidation (NQ); Oxidation or Hydroxylation	N12:Deamidation (NQ):1000.00;R17:Oxidation or Hydroxylation:2.76;P18:Oxidation or Hydroxylation:3.64
Sample 1	2	4	Collagen alpha-1(I) chain OS=Gallus gallus GN=COL1A1 PE=1 SV=3	P02457|CO1A1_CHICK	R.GFP(+15.99)GADGIAGPKGPP(+15.99)GER.G	Y	41.81	1710.83	18	1.6	856.425	2	15.86		F31:199	1	483	500	Oxidation or Hydroxylation	P3:Oxidation or Hydroxylation:10.11;P15:Oxidation or Hydroxylation:10.11
Sample 1	1	1	Collagen alpha-2(I) chain OS=Gallus gallus GN=COL1A2 PE=4 SV=1	tr|F1P0H9|F1P0H9_CHICK	R.VGP(+15.99)P(+15.99)GPAGITGPP(+15.99)GPP(+15.99)GPAGK.D	Y	23.35	1840.93	21	1.4	921.475	2	16.31		F31:213	2	794	814	Oxidation or Hydroxylation	P3:Oxidation or Hydroxylation:28.36;P4:Oxidation or Hydroxylation:9.40;P13:Oxidation or Hydroxylation:27.96;P16:Oxidation or Hydroxylation:5.81
Sample 1	1	1	Collagen alpha-2(I) chain OS=Gallus gallus GN=COL1A2 PE=4 SV=1	tr|F1P0H9|F1P0H9_CHICK	R.GLP(+15.99)GAIGAP(+15.99)GPAGGAGDRGEGGPAGPAGPAGAR.G	Y	30.94	2724.33	33	1.2	909.119	3	16.52		F31:220	5	675	707	Oxidation or Hydroxylation	P3:Oxidation or Hydroxylation:99.62;P9:Oxidation or Hydroxylation:22.85
Sample 1	2	4	Collagen alpha-1(I) chain OS=Gallus gallus GN=COL1A1 PE=1 SV=3	P02457|CO1A1_CHICK	K.GSP(+15.99)GADGPIGAP(+15.99)GTP(+15.99)GPQGIAGQR.G	Y	32.93	2162.04	24	1.6	1082.03	2	16.83		F31:229	2	924	947	Oxidation or Hydroxylation	P3:Oxidation or Hydroxylation:0.00;P12:Oxidation or Hydroxylation:52.86;P15:Oxidation or Hydroxylation:18.53
Sample 1	1	1	Collagen alpha-2(I) chain OS=Gallus gallus GN=COL1A2 PE=4 SV=1	tr|F1P0H9|F1P0H9_CHICK	R.GPPGPSGPPGKDGRN(+.98)GLP(+15.99)GPIGPAGVR.G	Y	40.2	2477.28	27	0.5	620.327	4	16.99		F31:235	1	1053	1079	Deamidation (NQ); Oxidation or Hydroxylation	N15:Deamidation (NQ):1000.00;P18:Oxidation or Hydroxylation:32.28
Sample 1	2	4	Collagen alpha-1(I) chain OS=Gallus gallus GN=COL1A1 PE=1 SV=3	P02457|CO1A1_CHICK	R.GLTGPIGPP(+15.99)GPAGAP(+15.99)GDKGEAGPP(+15.99)GPAGPTGAR.G	Y	37.65	2878.42	33	1.8	960.483	3	17.1		F31:238	6	753	785	Oxidation or Hydroxylation	P9:Oxidation or Hydroxylation:26.31;P15:Oxidation or Hydroxylation:9.42;P24:Oxidation or Hydroxylation:11.10
Sample 1	2	4	Collagen alpha-1(I) chain OS=Gallus gallus GN=COL1A1 PE=1 SV=3	P02457|CO1A1_CHICK	R.GPP(+15.99)GPMGPP(+15.99)GLAGPP(+15.99)GEAGR.E	Y	41.12	1815.86	20	1.5	908.937	2	17.57		F31:253	1	984	1003	Oxidation or Hydroxylation	P3:Oxidation or Hydroxylation:12.28;P9:Oxidation or Hydroxylation:30.46;P15:Oxidation or Hydroxylation:30.46
Sample 1	2	4	Collagen alpha-1(I) chain OS=Gallus gallus GN=COL1A1 PE=1 SV=3	P02457|CO1A1_CHICK	R.GFP(+15.99)GADGIAGPK.G	Y	35.74	1101.55	12	0.9	551.78	2	17.86		F31:262	1	483	494	Oxidation or Hydroxylation	P3:Oxidation or Hydroxylation:11.06
Sample 1	2	4	Collagen alpha-1(I) chain OS=Gallus gallus GN=COL1A1 PE=1 SV=3	P02457|CO1A1_CHICK	R.GLTGPIGPP(+15.99)GPAGAPGDKGEAGPPGP(+15.99)AGPTGAR.G	Y	17.42	2862.43	33	1	955.15	3	17.89		F31:263	1	753	785	Oxidation or Hydroxylation	P9:Oxidation or Hydroxylation:0.00;P26:Oxidation or Hydroxylation:0.00
Sample 1	1	1	Collagen alpha-2(I) chain OS=Gallus gallus GN=COL1A2 PE=4 SV=1	tr|F1P0H9|F1P0H9_CHICK	K.GETGPAGPP(+15.99)GFQGLP(+15.99)GPSGPAGEAGKP(+15.99)GER.G	Y	45.94	2776.31	30	1.4	926.444	3	18.42	54500000	F31:281	3	543	572	Oxidation or Hydroxylation	P9:Oxidation or Hydroxylation:69.71;P15:Oxidation or Hydroxylation:45.16;P27:Oxidation or Hydroxylation:37.57
Sample 1	1	1	Collagen alpha-2(I) chain OS=Gallus gallus GN=COL1A2 PE=4 SV=1	tr|F1P0H9|F1P0H9_CHICK	R.VGPIGPAGNRGEPGN(+15.99)IGFP(+15.99)GPK.G	Y	29.94	2119.08	22	1	707.368	3	18.64		F31:288	4	476	497	Oxidation or Hydroxylation	N15:Oxidation or Hydroxylation:0.00;P19:Oxidation or Hydroxylation:0.00
Sample 1	1	1	Collagen alpha-2(I) chain OS=Gallus gallus GN=COL1A2 PE=4 SV=1	tr|F1P0H9|F1P0H9_CHICK	R.VGPIGPAGNRGEPGN(+15.99)IGFPGPK(+15.99).G	Y	34.02	2119.08	22	1	707.368	3	18.77		F31:292	1	476	497	Oxidation or Hydroxylation	N15:Oxidation or Hydroxylation:0.00;K22:Oxidation or Hydroxylation:0.00
Sample 1	2	4	Collagen alpha-1(I) chain OS=Gallus gallus GN=COL1A1 PE=1 SV=3	P02457|CO1A1_CHICK	R.GFSGLQGP(+31.99)PGPPGAP(+15.99)GEQGPSGASGPAGPR.G	Y	26.52	2688.25	30	1.1	897.092	3	18.85		F31:295	1	1101	1130	Dihydroxy; Oxidation or Hydroxylation	P8:Dihydroxy:0.00;P15:Oxidation or Hydroxylation:20.76
Sample 1	1	1	Collagen alpha-2(I) chain OS=Gallus gallus GN=COL1A2 PE=4 SV=1	tr|F1P0H9|F1P0H9_CHICK	R.VGPIGPAGNRGEP(+15.99)GNIGFPGP(+15.99)K.G	Y	33.07	2119.08	22	1.4	1060.55	2	18.88		F31:296	1	476	497	Oxidation or Hydroxylation	P13:Oxidation or Hydroxylation:26.31;P21:Oxidation or Hydroxylation:0.00
Sample 1	2	4	Collagen alpha-1(I) chain OS=Gallus gallus GN=COL1A1 PE=1 SV=3	P02457|CO1A1_CHICK	R.GFSGLQGPP(+15.99)GPP(+15.99)GAP(+15.99)GEQGPSGASGPAGPR.G	Y	36.94	2688.25	30	1.2	1345.14	2	18.91		F31:297	2	1101	1130	Oxidation or Hydroxylation	P9:Oxidation or Hydroxylation:32.55;P12:Oxidation or Hydroxylation:33.98;P15:Oxidation or Hydroxylation:49.79
Sample 1	2	4	Collagen alpha-1(I) chain OS=Gallus gallus GN=COL1A1 PE=1 SV=3	P02457|CO1A1_CHICK	R.GFSGLQGP(+15.99)PGPP(+15.99)GAP(+15.99)GEQGPSGASGPAGPR.G	Y	37.3	2688.25	30	2.6	1345.14	2	19.07		F31:302	2	1101	1130	Oxidation or Hydroxylation	P8:Oxidation or Hydroxylation:0.00;P12:Oxidation or Hydroxylation:30.46;P15:Oxidation or Hydroxylation:42.68
Sample 1	2	4	Collagen alpha-1(I) chain OS=Gallus gallus GN=COL1A1 PE=1 SV=3	P02457|CO1A1_CHICK	R.GQAGVMGFP(+15.99)GPK.G	Y	38.95	1160.56	12	0.8	581.29	2	19.15		F31:305	3	564	575	Oxidation or Hydroxylation	P9:Oxidation or Hydroxylation:0.00
Sample 1	1	1	Collagen alpha-2(I) chain OS=Gallus gallus GN=COL1A2 PE=4 SV=1	tr|F1P0H9|F1P0H9_CHICK	K.GAAGLP(+15.99)GVAGAP(+15.99)GLPGPR(+15.99).G	Y	33.5	1561.82	18	1.2	781.919	2	19.32		F31:310	3	309	326	Oxidation or Hydroxylation	P6:Oxidation or Hydroxylation:123.34;P12:Oxidation or Hydroxylation:19.05;R18:Oxidation or Hydroxylation:0.00
Sample 1	2	4	Collagen alpha-1(I) chain OS=Gallus gallus GN=COL1A1 PE=1 SV=3	P02457|CO1A1_CHICK	R.GQAGVM(+15.99)GFPGPK(+15.99).G	Y	39.16	1176.56	12	0.8	589.288	2	19.42		F31:314	2	564	575	Oxidation (M); Oxidation or Hydroxylation	M6:Oxidation (M):1000.00;K12:Oxidation or Hydroxylation:7.77
Sample 1	1	1	Collagen alpha-2(I) chain OS=Gallus gallus GN=COL1A2 PE=4 SV=1	tr|F1P0H9|F1P0H9_CHICK	K.GPKGETGPTGAIGPIGASGPP(+15.99)GPVGAAGPAGPR.G	Y	40.43	2820.45	33	0.9	941.159	3	19.61		F31:320	2	744	776	Oxidation or Hydroxylation	P21:Oxidation or Hydroxylation:50.34
Sample 1	1	1	Collagen alpha-2(I) chain OS=Gallus gallus GN=COL1A2 PE=4 SV=1	tr|F1P0H9|F1P0H9_CHICK	K.GPKGETGP(+15.99)TGAIGPIGASGPP(+15.99)GPVGAAGPAGPR.G	Y	38.07	2836.45	33	1.1	946.49	3	19.63		F31:321	1	744	776	Oxidation or Hydroxylation	P8:Oxidation or Hydroxylation:0.00;P21:Oxidation or Hydroxylation:26.31
Sample 1	2	4	Collagen alpha-1(I) chain OS=Gallus gallus GN=COL1A1 PE=1 SV=3	P02457|CO1A1_CHICK	R.GFP(+15.99)GLP(+15.99)GPSGEPGK.Q	Y	31.32	1327.64	14	1	664.828	2	19.69		F31:323	2	960	973	Oxidation or Hydroxylation	P3:Oxidation or Hydroxylation:17.01;P6:Oxidation or Hydroxylation:45.01
Sample 1	1	1	Collagen alpha-2(I) chain OS=Gallus gallus GN=COL1A2 PE=4 SV=1	tr|F1P0H9|F1P0H9_CHICK	R.VGPIGPAGN(+.98)RGEP(+15.99)GNIGFP(+15.99)GPK.G	Y	35.2	2120.06	22	1.2	707.697	3	19.89		F31:329	2	476	497	Deamidation (NQ); Oxidation or Hydroxylation	N9:Deamidation (NQ):22.09;P13:Oxidation or Hydroxylation:5.99;P19:Oxidation or Hydroxylation:12.28
Sample 1	2	4	Collagen alpha-1(I) chain OS=Gallus gallus GN=COL1A1 PE=1 SV=3	P02457|CO1A1_CHICK	R.GFSGLQGP(+15.99)PGPPGAP(+15.99)GEQGPSGASGPAGPR.G	Y	19.01	2672.26	30	1.9	1337.14	2	19.98		F31:332	1	1101	1130	Oxidation or Hydroxylation	P8:Oxidation or Hydroxylation:0.00;P15:Oxidation or Hydroxylation:28.36
Sample 1	1	1	Collagen alpha-2(I) chain OS=Gallus gallus GN=COL1A2 PE=4 SV=1	tr|F1P0H9|F1P0H9_CHICK	R.GSDGSAGPTGPAGPIGAAGPP(+15.99)GFP(+15.99)GAP(+15.99)GAK.G	Y	38.1	2520.19	30	1.8	1261.1	2	20.96		F31:361	2	234	263	Oxidation or Hydroxylation	P21:Oxidation or Hydroxylation:81.81;P24:Oxidation or Hydroxylation:132.72;P27:Oxidation or Hydroxylation:71.72
Sample 1	3	6	Apolipoprotein A-I OS=Gallus gallus GN=APOA1 PE=1 SV=2	P08250|APOA1_CHICK	K.LADNLDTLSAAAAK.L	Y	33.09	1372.72	14	0.9	687.368	2	21.36		F31:373	1	69	82
Sample 1	1	1	Collagen alpha-2(I) chain OS=Gallus gallus GN=COL1A2 PE=4 SV=1	tr|F1P0H9|F1P0H9_CHICK	K.GETGPTGAIGPIGASGPP(+15.99)GPVGAAGPAGPR.G	Y	32.08	2538.28	30	1.7	1270.15	2	21.74		F31:383	2	747	776	Oxidation or Hydroxylation	P18:Oxidation or Hydroxylation:17.01
Sample 1	1	1	Collagen alpha-2(I) chain OS=Gallus gallus GN=COL1A2 PE=4 SV=1	tr|F1P0H9|F1P0H9_CHICK	K.GPKGETGPTGAIGPIGASGPP(+15.99)GPVGAAGPAGPRGDAGPP(+15.99)GMTGFPGAAGR(+15.99).V	Y	37.43	4349.12	50	1.3	1088.29	4	21.79		F31:385	1	744	793	Oxidation or Hydroxylation	P21:Oxidation or Hydroxylation:56.54;P39:Oxidation or Hydroxylation:37.76;R50:Oxidation or Hydroxylation:31.19
Sample 1	1	1	Collagen alpha-2(I) chain OS=Gallus gallus GN=COL1A2 PE=4 SV=1	tr|F1P0H9|F1P0H9_CHICK	R.GDP(+15.99)GPVGPVGPAGAFGPR.G	Y	38.05	1619.81	18	0.7	810.911	2	22.03		F31:391	4	978	995	Oxidation or Hydroxylation	P3:Oxidation or Hydroxylation:8.14
Sample 1	1	1	Collagen alpha-2(I) chain OS=Gallus gallus GN=COL1A2 PE=4 SV=1	tr|F1P0H9|F1P0H9_CHICK	D.PGPVGPVGPAGAFGPR.G	Y	29.32	1431.76	16	0.9	716.889	2	22.47		F31:404	1	980	995
Sample 1	1	1	Collagen alpha-2(I) chain OS=Gallus gallus GN=COL1A2 PE=4 SV=1	tr|F1P0H9|F1P0H9_CHICK	R.GDPGPVGPVGPAGAFGPR.G	Y	44.95	1603.81	18	1.3	802.914	2	22.68		F31:409	4	978	995
Sample 1	1	1	Collagen alpha-2(I) chain OS=Gallus gallus GN=COL1A2 PE=4 SV=1	tr|F1P0H9|F1P0H9_CHICK	R.GLP(+15.99)GIAGATGEP(+15.99)GPLGVSGP(+15.99)PGAR.G	Y	34.39	2132.09	24	1.3	1067.05	2	22.7		F31:410	2	882	905	Oxidation or Hydroxylation	P3:Oxidation or Hydroxylation:81.94;P12:Oxidation or Hydroxylation:9.40;P20:Oxidation or Hydroxylation:0.00
Sample 1	6	85	Uncharacterized protein OS=Gallus gallus GN=COL4A6 PE=4 SV=2	tr|F1P3T8|F1P3T8_CHICK	R.GDVGPPGLPVLGAQEQ(+.98)A.L	Y	21.7	1604.8	17	6.9	803.415	2	22.76		F31:412	2	957	973	Deamidation (NQ)	Q16:Deamidation (NQ):0.00
Sample 1	1	1	Collagen alpha-2(I) chain OS=Gallus gallus GN=COL1A2 PE=4 SV=1	tr|F1P0H9|F1P0H9_CHICK	R.GFP(+15.99)GTP(+15.99)GLPGFK(+15.99).G	Y	34.22	1221.6	12	0.6	611.809	2	22.78		F31:413	2	165	176	Oxidation or Hydroxylation	P3:Oxidation or Hydroxylation:7.21;P6:Oxidation or Hydroxylation:38.16;K12:Oxidation or Hydroxylation:0.00
Sample 1	1	1	Collagen alpha-2(I) chain OS=Gallus gallus GN=COL1A2 PE=4 SV=1	tr|F1P0H9|F1P0H9_CHICK	R.GLP(+15.99)GIAGATGEP(+15.99)GPLGVSGPPGAR(+15.99).G	Y	38.43	2132.09	24	1.4	1067.05	2	23.38		F31:427	3	882	905	Oxidation or Hydroxylation	P3:Oxidation or Hydroxylation:132.83;P12:Oxidation or Hydroxylation:27.16;R24:Oxidation or Hydroxylation:0.00
Sample 1	1	1	Collagen alpha-2(I) chain OS=Gallus gallus GN=COL1A2 PE=4 SV=1	tr|F1P0H9|F1P0H9_CHICK	R.GLP(+15.99)GIAGATGEPGPLGVSGPPGAR(+15.99).G	Y	33.38	2116.09	24	1.7	1059.05	2	23.93		F31:436	1	882	905	Oxidation or Hydroxylation	P3:Oxidation or Hydroxylation:85.33;R24:Oxidation or Hydroxylation:4.08
Sample 1	1	1	Collagen alpha-2(I) chain OS=Gallus gallus GN=COL1A2 PE=4 SV=1	tr|F1P0H9|F1P0H9_CHICK	R.GLP(+15.99)GIAGATGEPGPLGVSGP(+15.99)PGAR.G	Y	17.64	2116.09	24	0.7	706.371	3	23.96		F31:437	1	882	905	Oxidation or Hydroxylation	P3:Oxidation or Hydroxylation:60.15;P20:Oxidation or Hydroxylation:0.00
Sample 1	3	6	Apolipoprotein A-I OS=Gallus gallus GN=APOA1 PE=1 SV=2	P08250|APOA1_CHICK	K.IRPFLDQFSAK.W	Y	15.06	1320.72	11	0.8	661.367	2	24		F31:438	1	120	130
Sample 1	2	4	Collagen alpha-1(I) chain OS=Gallus gallus GN=COL1A1 PE=1 SV=3	P02457|CO1A1_CHICK	K.ALLLQGANEIEIR.A	Y	30.76	1438.81	13	1.2	720.415	2	26.83		F31:483	1	1376	1388
Sample 1	1	1	Collagen alpha-2(I) chain OS=Gallus gallus GN=COL1A2 PE=4 SV=1	tr|F1P0H9|F1P0H9_CHICK	K.AADFGPGPMGLMGPR.G	Y	37.84	1472.69	15	1.8	737.354	2	26.87		F31:484	2	84	98
Sample 1	1	1	Collagen alpha-2(I) chain OS=Gallus gallus GN=COL1A2 PE=4 SV=1	tr|F1P0H9|F1P0H9_CHICK	A.DFGPGPMGLMGPR.G	Y	32.96	1330.62	13	0.9	666.316	2	28.29		F31:505	1	86	98
Sample 1	7	19	Uncharacterized protein OS=Gallus gallus GN=SERPINF1 PE=3 SV=1	tr|E1C7H6|E1C7H6_CHICK	R.DDTTGTLLFIGK.I	Y	29.59	1279.67	12	0.4	640.841	2	28.41		F31:506	1	403	414
Sample 1	3	6	Apolipoprotein A-I OS=Gallus gallus GN=APOA1 PE=1 SV=2	P08250|APOA1_CHICK	R.LISFLDELQK(+87.03).S	Y	34.55	1291.7	10	0.6	646.859	2	30.83		F31:535	2	252	261	Glycidamide adduct	K10:Glycidamide adduct:123.21
Sample 1	5	3	Serum albumin OS=Gallus gallus GN=ALB PE=1 SV=2	P19121|ALBU_CHICK	K.AVAMITFAQYLQR.C	Y	21.14	1510.8	13	1.4	756.407	2	31.6		F31:545	1	48	60
Sample 1	4	8	SPARC OS=Gallus gallus GN=SPARC PE=4 SV=1	tr|F1P291|F1P291_CHICK	K.FIPAC(+57.02)LDTELTEFPLR.M	Y	35.09	1920.97	16	1.2	961.491	2	33.03		F31:562	3	146	161	Carbamidomethylation	C5:Carbamidomethylation:1000.00
Sample 1	4	9	SPARC OS=Gallus gallus GN=SPARC PE=2 SV=1	P36377|SPRC_CHICK	K.FIPAC(+57.02)LDTELTEFPLR.M	Y	35.09	1920.97	16	1.2	961.491	2	33.03		F31:562	3	146	161	Carbamidomethylation	C5:Carbamidomethylation:1000.00
Sample 1	5	3	Serum albumin OS=Gallus gallus GN=ALB PE=1 SV=2	P19121|ALBU_CHICK	K.C(+57.02)VANEDAPEC(+57.02)SKPLPSIILDEIC(+57.02)QVEK.L	Y	23.57	3113.47	27	2.3	1038.83	3	33.88		F31:575	1	80	106	Carbamidomethylation	C1:Carbamidomethylation:1000.00;C10:Carbamidomethylation:1000.00;C23:Carbamidomethylation:1000.00
Sample 1	7	19	Uncharacterized protein OS=Gallus gallus GN=SERPINF1 PE=3 SV=1	tr|E1C7H6|E1C7H6_CHICK	R.LTFPIEYHVDRPFLLVLRDDTTGTLLFIGK.I	Y	19.25	3488.91	30	1.1	873.235	4	35.23		F31:589	2	385	414
Sample 1	2	4	Collagen alpha-1(I) chain OS=Gallus gallus GN=COL1A1 PE=1 SV=3	P02457|CO1A1_CHICK	R.GLTGPIGP(+15.99)PGPAGAP(+15.99)GDKGEAGP(+15.99)PGPAGPTGAR.G	Y	17.45	2878.42	33	2.1	960.483	3	39.5		F31:620	1	753	785	Oxidation or Hydroxylation	P8:Oxidation or Hydroxylation:0.00;P15:Oxidation or Hydroxylation:0.00;P23:Oxidation or Hydroxylation:0.00
Sample 2	2	4	Collagen alpha-1(I) chain OS=Gallus gallus GN=COL1A1 PE=1 SV=3	P02457|CO1A1_CHICK	R.GAP(+15.99)GPP(+15.99)GAVGAAGKDGEAGAQGPP(+15.99)GPTGPAGER.G	Y	26.77	2855.34	33	1.6	952.79	3	13.57		F32:148	1	588	620	Oxidation or Hydroxylation	P3:Oxidation or Hydroxylation:32.28;P6:Oxidation or Hydroxylation:17.01;P24:Oxidation or Hydroxylation:17.91
Sample 2	1	1	Collagen alpha-2(I) chain OS=Gallus gallus GN=COL1A2 PE=4 SV=1	tr|F1P0H9|F1P0H9_CHICK	R.GASGPVGAKGPN(+.98)GDAGR(+31.99)PGEPGLMGPR.G	Y	26.06	2491.19	27	0.5	623.804	4	14.69		F32:182	1	423	449	Deamidation (NQ); Dihydroxy	N12:Deamidation (NQ):1000.00;R17:Dihydroxy:0.00
Sample 2	2	4	Collagen alpha-1(I) chain OS=Gallus gallus GN=COL1A1 PE=1 SV=3	P02457|CO1A1_CHICK	R.GEP(+15.99)GPAGLP(+15.99)GPAGER.G	Y	34.52	1392.66	15	0.8	697.34	2	14.72		F32:183	1	462	476	Oxidation or Hydroxylation	P3:Oxidation or Hydroxylation:13.67;P9:Oxidation or Hydroxylation:30.83
Sample 2	2	4	Collagen alpha-1(I) chain OS=Gallus gallus GN=COL1A1 PE=1 SV=3	P02457|CO1A1_CHICK	R.GEP(+15.99)GPAGLPGPAGER(+15.99).G	Y	23.18	1392.66	15	1.5	697.34	2	14.95		F32:190	1	462	476	Oxidation or Hydroxylation	P3:Oxidation or Hydroxylation:14.04;R15:Oxidation or Hydroxylation:0.00
Sample 2	1	1	Collagen alpha-2(I) chain OS=Gallus gallus GN=COL1A2 PE=4 SV=1	tr|F1P0H9|F1P0H9_CHICK	R.GLHGEFGVPGPAGP(+15.99)RGER.G	Y	30.56	1804.9	18	0.5	602.64	3	15.29		F32:201	1	573	590	Oxidation or Hydroxylation	P14:Oxidation or Hydroxylation:0.00
Sample 2	1	1	Collagen alpha-2(I) chain OS=Gallus gallus GN=COL1A2 PE=4 SV=1	tr|F1P0H9|F1P0H9_CHICK	R.GPP(+15.99)GPSGPPGKDGRN(+.98)GLP(+15.99)GPIGPAGVR.G	Y	33.39	2493.27	27	1.2	624.326	4	16.43		F32:237	4	1053	1079	Oxidation or Hydroxylation; Deamidation (NQ)	P3:Oxidation or Hydroxylation:17.01;N15:Deamidation (NQ):1000.00;P18:Oxidation or Hydroxylation:22.85
Sample 2	1	1	Collagen alpha-2(I) chain OS=Gallus gallus GN=COL1A2 PE=4 SV=1	tr|F1P0H9|F1P0H9_CHICK	R.GPP(+15.99)GPSGPPGKDGRN(+.98)GLPGP(+15.99)IGPAGVR.G	Y	14.2	2493.27	27	2.1	832.1	3	16.65		F32:244	1	1053	1079	Oxidation or Hydroxylation; Deamidation (NQ)	P3:Oxidation or Hydroxylation:17.01;N15:Deamidation (NQ):1000.00;P20:Oxidation or Hydroxylation:0.00
Sample 2	1	1	Collagen alpha-2(I) chain OS=Gallus gallus GN=COL1A2 PE=4 SV=1	tr|F1P0H9|F1P0H9_CHICK	R.GLHGEFGVP(+15.99)GPAGPR.G	Y	22.34	1462.73	15	0.6	488.585	3	17.13		F32:256	1	573	587	Oxidation or Hydroxylation	P9:Oxidation or Hydroxylation:32.28
Sample 2	1	1	Collagen alpha-2(I) chain OS=Gallus gallus GN=COL1A2 PE=4 SV=1	tr|F1P0H9|F1P0H9_CHICK	K.EGPVGFP(+15.99)GADGR.V	Y	33.15	1173.54	12	0.8	587.778	2	17.19		F32:258	1	464	475	Oxidation or Hydroxylation	P7:Oxidation or Hydroxylation:8.69
Sample 2	1	1	Collagen alpha-2(I) chain OS=Gallus gallus GN=COL1A2 PE=4 SV=1	tr|F1P0H9|F1P0H9_CHICK	R.GLP(+15.99)GESGAVGPAGPIGSR.G	Y	34.79	1593.81	18	1	797.914	2	18.62		F32:303	1	591	608	Oxidation or Hydroxylation	P3:Oxidation or Hydroxylation:89.48
Sample 2	1	1	Collagen alpha-2(I) chain OS=Gallus gallus GN=COL1A2 PE=4 SV=1	tr|F1P0H9|F1P0H9_CHICK	K.GETGPAGPPGF(+15.99)QGLP(+15.99)GPSGPAGEAGKPGER(+15.99).G	Y	37.13	2776.31	30	1.2	926.443	3	18.76		F32:307	1	543	572	Oxidation or Hydroxylation	F11:Oxidation or Hydroxylation:0.00;P15:Oxidation or Hydroxylation:26.31;R30:Oxidation or Hydroxylation:0.00
Sample 2	2	4	Collagen alpha-1(I) chain OS=Gallus gallus GN=COL1A1 PE=1 SV=3	P02457|CO1A1_CHICK	R.GF(+15.99)SGLQGPPGPP(+15.99)GAP(+15.99)GEQGPSGASGPAGPR.G	Y	29.59	2688.25	30	3.1	1345.14	2	19.13		F32:318	1	1101	1130	Oxidation or Hydroxylation	F2:Oxidation or Hydroxylation:6.80;P12:Oxidation or Hydroxylation:27.96;P15:Oxidation or Hydroxylation:47.31
Sample 2	2	4	Collagen alpha-1(I) chain OS=Gallus gallus GN=COL1A1 PE=1 SV=3	P02457|CO1A1_CHICK	R.GQAGVMGFPGP(+15.99)K.G	Y	35.43	1160.56	12	0.9	581.29	2	19.43		F32:327	1	564	575	Oxidation or Hydroxylation	P11:Oxidation or Hydroxylation:0.00
Sample 2	2	4	Collagen alpha-1(I) chain OS=Gallus gallus GN=COL1A1 PE=1 SV=3	P02457|CO1A1_CHICK	R.GFSGLQGP(+15.99)PGP(+15.99)PGAP(+15.99)GEQGPSGASGPAGPR.G	Y	24.59	2688.25	30	2	1345.14	2	19.48		F32:329	1	1101	1130	Oxidation or Hydroxylation	P8:Oxidation or Hydroxylation:0.00;P11:Oxidation or Hydroxylation:0.00;P15:Oxidation or Hydroxylation:28.36
Sample 2	1	1	Collagen alpha-2(I) chain OS=Gallus gallus GN=COL1A2 PE=4 SV=1	tr|F1P0H9|F1P0H9_CHICK	K.GAAGLP(+15.99)GVAGAP(+15.99)GLPGP(+15.99)R.G	Y	26.86	1561.82	18	1.3	781.919	2	19.71		F32:334	1	309	326	Oxidation or Hydroxylation	P6:Oxidation or Hydroxylation:100.79;P12:Oxidation or Hydroxylation:38.16;P17:Oxidation or Hydroxylation:0.00
Sample 2	1	1	Collagen alpha-2(I) chain OS=Gallus gallus GN=COL1A2 PE=4 SV=1	tr|F1P0H9|F1P0H9_CHICK	K.GP(+15.99)KGETGPTGAIGPIGASGPP(+15.99)GPVGAAGPAGPR.G	Y	34.12	2836.45	33	1.2	946.491	3	19.76		F32:336	1	744	776	Oxidation or Hydroxylation	P2:Oxidation or Hydroxylation:0.00;P21:Oxidation or Hydroxylation:14.04
Sample 2	1	1	Collagen alpha-2(I) chain OS=Gallus gallus GN=COL1A2 PE=4 SV=1	tr|F1P0H9|F1P0H9_CHICK	R.VGPIGPAGN(+.98)RGEPGN(+15.99)IGFPGPK(+15.99).G	Y	27.95	2120.06	22	1.7	707.697	3	20.01		F32:344	1	476	497	Deamidation (NQ); Oxidation or Hydroxylation	N9:Deamidation (NQ):22.09;N15:Oxidation or Hydroxylation:0.00;K22:Oxidation or Hydroxylation:5.77
Sample 2	1	1	Collagen alpha-2(I) chain OS=Gallus gallus GN=COL1A2 PE=4 SV=1	tr|F1P0H9|F1P0H9_CHICK	R.N(+.98)GLP(+15.99)GPIGPAGVR.G	Y	25.96	1220.65	13	0.9	611.333	2	20.21		F32:350	1	1067	1079	Deamidation (NQ); Oxidation or Hydroxylation	N1:Deamidation (NQ):1000.00;P4:Oxidation or Hydroxylation:60.92
Sample 2	1	1	Collagen alpha-2(I) chain OS=Gallus gallus GN=COL1A2 PE=4 SV=1	tr|F1P0H9|F1P0H9_CHICK	K.GPKGETGPTGAIGPIGASGPP(+15.99)GPVGAAGPAGPRGDAGPPGMTGF(+15.99)PGAAGR(+15.99).V	Y	32.1	4349.12	50	0.8	1088.29	4	21.93		F32:392	1	744	793	Oxidation or Hydroxylation	P21:Oxidation or Hydroxylation:43.57;F44:Oxidation or Hydroxylation:20.86;R50:Oxidation or Hydroxylation:22.61
Sample 2	1	1	Collagen alpha-2(I) chain OS=Gallus gallus GN=COL1A2 PE=4 SV=1	tr|F1P0H9|F1P0H9_CHICK	R.GFP(+15.99)GTP(+15.99)GLPGF(+15.99)K.G	Y	29.19	1221.6	12	0.8	611.809	2	22.56		F32:407	2	165	176	Oxidation or Hydroxylation	P3:Oxidation or Hydroxylation:17.01;P6:Oxidation or Hydroxylation:38.16;F11:Oxidation or Hydroxylation:0.00
Sample 2	1	1	Collagen alpha-2(I) chain OS=Gallus gallus GN=COL1A2 PE=4 SV=1	tr|F1P0H9|F1P0H9_CHICK	R.GLP(+15.99)GIAGATGEP(+15.99)GPLGVSGPP(+15.99)GAR.G	Y	27.16	2132.09	24	1.4	1067.05	2	22.69		F32:411	1	882	905	Oxidation or Hydroxylation	P3:Oxidation or Hydroxylation:81.27;P12:Oxidation or Hydroxylation:11.10;P21:Oxidation or Hydroxylation:0.00
Sample 2	3	6	Apolipoprotein A-I OS=Gallus gallus GN=APOA1 PE=1 SV=2	P08250|APOA1_CHICK	K.LEEIREK(+42.01)GIPQASEY(+15.99)QAK.V	Y	15.79	2146.09	18	-9.9	1074.04	2	23		F32:420	1	201	218	Acetylation (K); Oxidation or Hydroxylation	K7:Acetylation (K):41.98;Y15:Oxidation or Hydroxylation:5.77
Sample 2	8	10	Decorin OS=Gallus gallus GN=DCN PE=1 SV=1	P28675|PGS2_CHICK	K.IDAEGLSGLTNLAK.L	Y	35.39	1400.75	14	0.6	701.383	2	26.58		F32:471	1	234	247
Sample 2	8	11	Decorin OS=Gallus gallus GN=DCN PE=4 SV=2	tr|E1BRE9|E1BRE9_CHICK	K.IDAEGLSGLTNLAK.L	Y	35.39	1400.75	14	0.6	701.383	2	26.58		F32:471	1	234	247
Sample 2	1	1	Collagen alpha-2(I) chain OS=Gallus gallus GN=COL1A2 PE=4 SV=1	tr|F1P0H9|F1P0H9_CHICK	K.AADFGPGPM(+15.99)GLM(+15.99)GPR.G	Y	33.59	1504.68	15	1.4	753.348	2	27.19		F32:481	1	84	98	Oxidation (M)	M9:Oxidation (M):1000.00;M12:Oxidation (M):1000.00
Sample 2	1	1	Collagen alpha-2(I) chain OS=Gallus gallus GN=COL1A2 PE=4 SV=1	tr|F1P0H9|F1P0H9_CHICK	A.ADFGPGPMGLMGPR.G	Y	34.94	1401.65	14	0.6	701.834	2	27.29		F32:483	1	85	98
Sample 2	1	1	Collagen alpha-2(I) chain OS=Gallus gallus GN=COL1A2 PE=4 SV=1	tr|F1P0H9|F1P0H9_CHICK	A.Q(-17.03)YDPSK(+15.99)AADFGPGPMGLMGPR.G	Y	27.07	2189.99	21	0.5	1096	2	28.96		F32:506	1	78	98	Pyro-glu from Q; Oxidation or Hydroxylation	Q1:Pyro-glu from Q:1000.00;K6:Oxidation or Hydroxylation:22.85
Sample 2	3	6	Apolipoprotein A-I OS=Gallus gallus GN=APOA1 PE=1 SV=2	P08250|APOA1_CHICK	R.LISFLDELQK.S	Y	23.99	1204.67	10	0.6	603.343	2	30.68		F32:523	1	252	261
Sample 2	3	6	Apolipoprotein A-I OS=Gallus gallus GN=APOA1 PE=1 SV=2	P08250|APOA1_CHICK	R.EM(+15.99)WLKDTEALRAELTKDLEEVKEK.I	Y	36.87	2919.49	24	0.8	584.906	5	30.73		F32:524	1	96	119	Oxidation (M)	M2:Oxidation (M):1000.00
Sample 2	2	4	Collagen alpha-1(I) chain OS=Gallus gallus GN=COL1A1 PE=1 SV=3	P02457|CO1A1_CHICK	R.GLTGPIGPPGP(+15.99)AGAPGD(+15.99)KGEAGPP(+15.99)GPAGPTGAR.G	Y	16.31	2878.42	33	3	960.484	3	37.22		F32:582	1	753	785	Oxidation or Hydroxylation	P11:Oxidation or Hydroxylation:5.08;D17:Oxidation or Hydroxylation:7.32;P24:Oxidation or Hydroxylation:12.28
Sample 2	2	4	Collagen alpha-1(I) chain OS=Gallus gallus GN=COL1A1 PE=1 SV=3	P02457|CO1A1_CHICK	R.GLTGPIGP(+15.99)PGPAGAPGD(+15.99)KGEAGPP(+15.99)GPAGPTGAR.G	Y	20.31	2878.42	33	-5.5	960.476	3	40.93		F32:608	1	753	785	Oxidation or Hydroxylation	P8:Oxidation or Hydroxylation:0.00;D17:Oxidation or Hydroxylation:0.00;P24:Oxidation or Hydroxylation:11.06
Sample 2	2	4	Collagen alpha-1(I) chain OS=Gallus gallus GN=COL1A1 PE=1 SV=3	P02457|CO1A1_CHICK	R.GLTGPIGP(+15.99)PGPAGAP(+15.99)GDKGEAGPP(+15.99)GPAGPTGAR.G	Y	25.64	2878.42	33	1.7	960.482	3	47.62		F32:658	2	753	785	Oxidation or Hydroxylation	P8:Oxidation or Hydroxylation:0.00;P15:Oxidation or Hydroxylation:0.00;P24:Oxidation or Hydroxylation:14.02
